# Supplementary material for: A novel epigenetic AML1‐ETO/THAP10/miR‐383 mini‐circuitry contributes to t(8;21) leukaemogenesis
Source: EMBO Mol Med. 2017 May 24;9(7):933–49. doi: 10.15252/emmm.201607180 (PMC5577530; doi:10.15252/emmm.201607180)
Supplement: Supplementary file 3 — Source Data for Expanded View [file EMMM-9-933-s008.zip]

Archive with 4 entries (3 files):
- EMM_07180_EV_Source_data/
- EMM_07180_EV_Source_data/EMM_07180_FigEV1A_SD.pdf
- EMM_07180_EV_Source_data/EMM_07180_FigEV4EG_SD.pdf
- EMM_07180_EV_Source_data/EMM_07180_FigEV5ABC_SD.pdf
