# Supplementary material for: A novel epigenetic AML1‐ETO/THAP10/miR‐383 mini‐circuitry contributes to t(8;21) leukaemogenesis
Source: EMBO Mol Med. 2017 May 24;9(7):933–49. doi: 10.15252/emmm.201607180 (PMC5577530; doi:10.15252/emmm.201607180)
Supplement: Supplementary file 5 — Source Data for Figure 1 [file EMMM-9-933-s003.zip]

Archive with 3 entries (3 files):
- EMM201607180_SourceDataForFigure_1B.xls
- EMM201607180_SourceDataForFigure_1C.xls
- EMM201607180_SourceDataForFigure_1D.csv
