# Supplementary material for: A novel epigenetic AML1‐ETO/THAP10/miR‐383 mini‐circuitry contributes to t(8;21) leukaemogenesis
Source: EMBO Mol Med. 2017 May 24;9(7):933–49. doi: 10.15252/emmm.201607180 (PMC5577530; doi:10.15252/emmm.201607180)
Supplement: Supplementary file 5 — Source Data for Figure 1 [file EMMM-9-933-s003.zip › EMM201607180_SourceDataForFigure_1B.xls]

## Sheet: HyperMethylation in AE+ AML
p.val	FC	fdr	TargetID	UCSC_REFGENE_NAME	UCSC_REFGENE_GROUP	RELATION_TO_UCSC_CPG_ISLAND	REGULATORY_FEATURE_GROUP
3.72389e-20	6.70114	2.38153e-16	cg24159214	CACNA2D2;CACNA2D2	Body;Body	Island	Promoter_Associated
1.17378e-19	5.30012	5.60622e-16	cg02855924	CACNA2D2;CACNA2D2	Body;Body	Island	Promoter_Associated
1.15998e-18	5.43127	3.93087e-15	cg10152449	CHST12	5'UTR	S_Shore
2.13113e-18	4.87735	6.7573e-15	cg25743819
3.34178e-18	4.3953	1.00073e-14	cg00221718
3.11659e-17	3.84705	6.99973e-14	cg00842595	C17orf97	Body	Island
1.31275e-16	5.42727	2.47664e-13	cg19948701	SEPT9;SEPT9;SEPT9;SEPT9;SEPT9;SEPT9;SEPT9	Body;TSS200;5'UTR;Body;Body;Body;Body		Promoter_Associated_Cell_type_specific
7.096e-16	8.91391	1.11098e-12	cg07592723			Island
1.04195e-15	4.38321	1.56633e-12	cg16248756
1.78472e-15	3.00416	2.52214e-12	cg06857116	ZSWIM7;ZSWIM7	Body;Body
2.27971e-14	3.29529	2.30821e-11	cg11432943	ASAM	Body		Unclassified_Cell_type_specific
2.43483e-14	6.48723	2.43691e-11	cg03992149	IRX6	Body	N_Shore
4.17272e-14	2.90001	3.87797e-11	cg14419435				Unclassified_Cell_type_specific
5.27701e-14	4.01119	4.74078e-11	cg14785527	STAMBPL1	5'UTR
5.62381e-14	3.79973	4.96951e-11	cg02788021	KATNAL1	TSS1500	S_Shore
6.70722e-14	4.30373	5.81788e-11	cg07788865
1.32383e-13	4.11992	1.03633e-10	cg13237068	CENPJ	Body
1.42466e-13	4.94063	1.10381e-10	cg15229994	SEPT9;SEPT9;SEPT9;SEPT9;SEPT9;SEPT9;SEPT9	Body;TSS200;5'UTR;Body;Body;Body;Body		Promoter_Associated_Cell_type_specific
1.51661e-13	2.48759	1.16547e-10	cg27372422	SHKBP1	Body	S_Shelf
2.01631e-13	3.05782	1.48593e-10	cg19766471	C11orf21;TSPAN32;C11orf21	Body;TSS1500;Body
2.27653e-13	8.14103	1.6647e-10	cg13254584	CCDC60	TSS200	Island
5.29456e-13	3.33489	3.52336e-10	cg08943714	HECA	Body
3.11898e-12	3.67678	1.64596e-09	cg06913958	BCL10	TSS1500	S_Shelf
3.28975e-12	3.63229	1.72882e-09	cg04887172	CBFA2T3	Body
3.981e-12	2.69476	2.03815e-09	cg03266686
2.29793e-11	5.49632	9.62327e-09	cg04427254			S_Shelf
2.42828e-11	4.65145	1.00797e-08	cg07283896
4.00179e-11	2.68811	1.55346e-08	cg06062378	MCC;MCC	Body;Body
5.59119e-11	2.58262	2.06426e-08	cg24512093	ROBO1;ROBO1;ROBO1;ROBO1	Body;Body;Body;Body
6.71611e-11	3.11081	2.42037e-08	cg16037981	RAP1GAP2;RAP1GAP2	Body;Body		Promoter_Associated
7.91828e-11	3.22963	2.78706e-08	cg24222995	TRIL	1stExon	Island	Unclassified
8.439e-11	2.84161	2.9593e-08	cg23149300
1.33834e-10	2.77801	4.44137e-08	cg05001389	GFI1B;GFI1B	TSS1500;TSS1500		Unclassified
1.35431e-10	5.27861	4.47863e-08	cg17130457				Unclassified_Cell_type_specific
1.40771e-10	3.15204	4.63086e-08	cg07118376	ASPH;ASPH;ASPH;ASPH;ASPH	Body;Body;Body;Body;Body	N_Shore
1.41456e-10	2.50698	4.64123e-08	cg05980785	CCDC150	Body		Unclassified_Cell_type_specific
1.67142e-10	3.55805	5.38568e-08	cg20030711	SEPT9;SEPT9;SEPT9;SEPT9;SEPT9;SEPT9;SEPT9	Body;TSS200;5'UTR;Body;Body;Body;Body		Promoter_Associated_Cell_type_specific
1.8898e-10	2.4324	5.99799e-08	cg19697042
2.15248e-10	2.6308	6.69007e-08	cg13661827			S_Shelf
2.5189e-10	2.41636	7.68336e-08	cg11810998
2.87736e-10	3.01928	8.58929e-08	cg00094898			Island
3.14819e-10	4.93004	9.29482e-08	cg03614513	TSPAN2	1stExon	Island	Unclassified_Cell_type_specific
4.67804e-10	3.20392	1.31824e-07	cg22730004	SPTA1	TSS1500
4.76871e-10	2.33546	1.33637e-07	cg13335567	NCOA2	Body
4.86871e-10	2.55878	1.35978e-07	cg10815152	GRIK2;GRIK2;GRIK2	Body;Body;Body
5.10262e-10	2.86582	1.41754e-07	cg08273740	C11orf21;TSPAN32;C11orf21	Body;TSS1500;Body
5.30221e-10	3.69309	1.46674e-07	cg08636385
5.32068e-10	2.64446	1.47077e-07	cg14716968	DLG2;DLG2	TSS1500;Body
5.74729e-10	4.217	1.56915e-07	cg09416154	CD164;CD164;CD164;CD164;CD164	Body;Body;Body;Body;Body	N_Shore
5.75319e-10	2.48157	1.56963e-07	cg21646032	RARB;RARB	Body;Body
7.97775e-10	4.2194	2.07741e-07	cg08122140	EGLN3	TSS200	Island	Unclassified
8.04576e-10	2.16433	2.09223e-07	cg23327334	GRK6;GRK6;GRK6	Body;Body;Body	S_Shore	Promoter_Associated
1.05976e-09	2.20319	2.66047e-07	cg06484100			S_Shore	Unclassified_Cell_type_specific
1.12317e-09	2.603	2.79365e-07	cg05581878
1.12604e-09	5.23028	2.79895e-07	cg24665290	EGLN3	TSS200	Island	Unclassified
1.20095e-09	2.8644	2.96234e-07	cg26846943	FYN	5'UTR		Unclassified
1.65687e-09	2.72829	3.94193e-07	cg06346335
1.78679e-09	4.04873	4.20058e-07	cg21101356	EGLN3;EGLN3	1stExon;5'UTR	Island	Unclassified
2.0591e-09	3.1953	4.73457e-07	cg16965605	HMGA2	Body
2.25426e-09	2.35347	5.11473e-07	ch.6.107549394R
3.36284e-09	5.54223	7.21358e-07	cg19853494	SELL	Body		Unclassified
3.81761e-09	2.29536	8.11073e-07	cg22284398	PRKCE	Body		Unclassified_Cell_type_specific
4.28423e-09	2.46933	8.94099e-07	cg23902823	C9orf89	Body	Island	Promoter_Associated
6.24461e-09	2.33262	1.24142e-06	cg00129811	DSE;DSE	Body;Body		Unclassified_Cell_type_specific
6.41226e-09	7.072	1.27274e-06	cg22832061	EGLN3	TSS200	Island	Unclassified
6.95836e-09	3.05775	1.36564e-06	cg04573500	MSI2;MSI2	Body;Body
8.10284e-09	2.87498	1.55988e-06	cg22210337	C11orf21;TSPAN32;C11orf21	Body;TSS1500;Body
9.14184e-09	3.75746	1.73599e-06	cg04544858
9.30577e-09	2.87365	1.75827e-06	cg07060794	IGF2BP3	Body
1.35563e-08	2.12378	2.44741e-06	cg21347874	HRNBP3	5'UTR
1.50854e-08	3.53539	2.68746e-06	cg06878499
1.80529e-08	2.69591	3.14629e-06	cg09445939	DKK1;DKK1	5'UTR;1stExon	Island	Unclassified_Cell_type_specific
1.9637e-08	2.89361	3.37869e-06	cg11091914	LRP12;LRP12	Body;Body	N_Shelf
2.05046e-08	2.62075	3.50718e-06	cg09772792			Island
2.3443e-08	2.56683	3.93835e-06	cg14116908	C9orf89	Body	S_Shore	Promoter_Associated
2.6037e-08	2.7081	4.32028e-06	cg23792308	COX10	Body		Unclassified
2.62113e-08	2.53401	4.34347e-06	cg11274172	UVRAG	Body
2.73962e-08	2.62149	4.51207e-06	cg04451880			N_Shelf
3.04155e-08	3.71566	4.9446e-06	cg00371829	NRG4	TSS200
3.34887e-08	2.26591	5.37931e-06	cg16609021	PTPRN2;PTPRN2;PTPRN2	Body;Body;Body
3.35274e-08	2.42838	5.38323e-06	cg11794356	OR6C3	1stExon
3.76415e-08	2.68101	5.94913e-06	cg20001829	TMEM25;TMEM25;TMEM25;TMEM25;TMEM25;TMEM25	5'UTR;5'UTR;5'UTR;5'UTR;5'UTR;5'UTR	S_Shore
4.06857e-08	2.42875	6.35788e-06	cg14114546	LHFPL2	5'UTR
4.86115e-08	2.90976	7.43801e-06	cg01267797	SERINC5	Body
5.00288e-08	2.5011	7.63012e-06	cg13894535	CAPSL;CAPSL	Body;Body
5.69151e-08	2.62887	8.56612e-06	cg15153141	ATG10;ATG10	Body;Body		Unclassified_Cell_type_specific
5.97643e-08	2.48893	8.91317e-06	cg14780255	NAV1;NAV1	Body;Body
6.0699e-08	2.10024	9.03472e-06	cg21579209	KIAA1549;KIAA1549	Body;Body
6.81517e-08	2.75354	1.00254e-05	cg10572465	PTPN22;PTPN22	Body;Body
6.99904e-08	3.9212	1.02678e-05	cg08349497
7.28543e-08	2.11874	1.06301e-05	cg01946401	SUPT3H;SUPT3H;RUNX2;RUNX2;RUNX2;RUNX2	5'UTR;Body;1stExon;5'UTR;5'UTR;1stExon
7.40736e-08	3.07654	1.07788e-05	cg16710042	SLC38A11	Body
7.85127e-08	2.1086	1.12984e-05	cg01143068	STARD9	Body
8.305e-08	2.03799	1.1834e-05	cg09303642	NFE2;NFE2	TSS1500;5'UTR
8.51464e-08	2.53395	1.20826e-05	cg02198701	IRX6	3'UTR	N_Shore
9.28009e-08	4.68036	1.29977e-05	cg07161172	LRRC49;thap10	TSS200;TSS200	S_Shore	Promoter_Associated
9.69426e-08	3.51116	1.35175e-05	cg01403803	ZNF608	Body	N_Shore
1.02285e-07	2.11106	1.41954e-05	cg05922563	ATP6V0A1;ATP6V0A1;ATP6V0A1	5'UTR;5'UTR;5'UTR	S_Shore	Promoter_Associated
1.03782e-07	2.63838	1.4365e-05	cg27351813	SHANK1	Body	N_Shore
1.05699e-07	2.32895	1.45928e-05	cg12441066	MSI2;MSI2	Body;Body		Unclassified_Cell_type_specific
1.08801e-07	2.10219	1.495e-05	cg27641961	ZNRF1	Body
1.28947e-07	5.54763	1.72839e-05	cg08403195			Island	Unclassified_Cell_type_specific
1.37547e-07	2.2895	1.8326e-05	cg11646762
1.46752e-07	2.077	1.9395e-05	cg02787087	IRX6	Body	N_Shore
1.49766e-07	2.74813	1.97587e-05	cg08160253			Island
1.58642e-07	2.31064	2.07124e-05	cg01044025
1.5897e-07	2.50831	2.07396e-05	cg03294424
1.6096e-07	5.41253	2.09571e-05	cg27616227	ANGPT1	TSS200
1.62741e-07	3.37146	2.11161e-05	cg09396217	ANGPT1	TSS200
1.91735e-07	2.60809	2.42283e-05	cg08570639
2.02913e-07	2.24906	2.55126e-05	cg24762231	NFE2;NFE2	TSS1500;5'UTR
2.12058e-07	2.61035	2.64859e-05	cg24453118	LRCH1;LRCH1;LRCH1	Body;Body;Body
2.13393e-07	2.99887	2.6591e-05	cg17209188	IGF2BP3	Body
2.18205e-07	2.86159	2.7119e-05	cg11123720	IQGAP2	Body	S_Shore
2.27162e-07	2.39063	2.80934e-05	cg14457284	GFI1B;GFI1B	TSS1500;TSS1500		Unclassified_Cell_type_specific
2.27329e-07	2.12623	2.81048e-05	cg16925459	HDAC9;HDAC9;HDAC9;HDAC9;HDAC9	Body;Body;Body;Body;Body
2.34659e-07	2.91017	2.88693e-05	cg17936488	FAM78A	1stExon	N_Shore	Promoter_Associated
2.80989e-07	2.92834	3.36902e-05	cg04708601	GRIK2;GRIK2;GRIK2	Body;Body;Body
2.83199e-07	2.40516	3.39014e-05	cg18887458
2.87779e-07	4.32661	3.43624e-05	cg18031596	ANGPT1	TSS200
2.91656e-07	2.66012	3.47593e-05	cg26325335	CACNA2D2;CACNA2D2	Body;Body	Island	Promoter_Associated
3.15622e-07	3.0564	3.72391e-05	cg19734536	SLAMF1	Body		Unclassified_Cell_type_specific
3.21643e-07	2.12913	3.78548e-05	cg16293484	SEPT9;SEPT9;SEPT9;SEPT9;SEPT9;SEPT9;SEPT9;SEPT9	Body;5'UTR;1stExon;5'UTR;Body;Body;Body;Body
3.41597e-07	2.38601	3.98306e-05	cg13009608	TPD52;TPD52	Body;Body
3.56547e-07	5.85508	4.12171e-05	cg15928900	EGLN3	TSS200	Island	Unclassified
3.66386e-07	2.63717	4.22252e-05	cg06704093			Island
3.68366e-07	2.98298	4.24145e-05	cg27206522	LCE3A	TSS200
4.09903e-07	6.32045	4.64739e-05	cg24190127	LRRC49;thap10	TSS200;TSS200	S_Shore	Promoter_Associated
4.14511e-07	3.46286	4.69399e-05	cg26645082	SHANK2	Body	N_Shore
4.94185e-07	2.41005	5.47303e-05	cg14191476	P2RY12;MED12L;P2RY12	TSS1500;Body;5'UTR
4.98272e-07	4.14975	5.50698e-05	cg02260353	LRRC49;thap10	1stExon;TSS1500	S_Shore	Promoter_Associated
5.17179e-07	2.36371	5.68762e-05	cg13788819	DNMT3B;DNMT3B;DNMT3B	5'UTR;5'UTR;5'UTR	S_Shore
5.51197e-07	2.63036	6.01441e-05	cg15278262
6.11541e-07	2.20794	6.55904e-05	cg23279503	UNC5D	3'UTR
6.30888e-07	2.47947	6.7289e-05	cg09662325	IRX6	Body	N_Shore
6.31123e-07	4.08512	6.7289e-05	cg27300494	HRNBP3	Body	Island	Unclassified_Cell_type_specific
7.01515e-07	2.28426	7.37933e-05	cg18022012	HPCAL1;HPCAL1	5'UTR;5'UTR	S_Shore	Promoter_Associated
7.55513e-07	2.33917	7.87706e-05	cg26164488				Unclassified_Cell_type_specific
7.62028e-07	2.30888	7.93184e-05	cg05657656
7.69945e-07	2.76263	8.00761e-05	cg07684796	DKK1	1stExon	Island	Unclassified_Cell_type_specific
8.0862e-07	2.00188	8.36145e-05	cg12079904
8.39348e-07	2.92556	8.61309e-05	cg10556636	C10orf11	Body
8.82426e-07	2.00939	8.99643e-05	cg22604013
8.87106e-07	2.1429	9.03438e-05	cg06928797	SIK3	Body	N_Shelf	Promoter_Associated_Cell_type_specific
1.02423e-06	3.60291	0.000102077	cg16131748	GPR183;GPR183;UBAC2;UBAC2;UBAC2	5'UTR;1stExon;Body;Body;Body		Promoter_Associated_Cell_type_specific
1.0372e-06	2.38584	0.000103125	cg00121389	MTUS1;MTUS1;MTUS1;MTUS1;MTUS1	Body;TSS200;Body;Body;Body		Promoter_Associated
1.0634e-06	3.64605	0.000105286	cg22001496			Island
1.08917e-06	2.33675	0.000107527	cg24237439	RANBP3L;RANBP3L	TSS200;TSS200
1.20814e-06	2.54697	0.000117657	cg03577157	RNU5E;SSBP2;RNU5D	Body;3'UTR;Body
1.22346e-06	2.11239	0.000118978	cg13446689	DNM3;DNM3	Body;Body
1.29865e-06	2.21767	0.000125002	cg13277939	CTAGE5;CTAGE5;CTAGE5;CTAGE5	TSS1500;TSS1500;TSS1500;Body	N_Shore
1.41848e-06	3.14789	0.000134613	cg16785755	EGLN3;EGLN3	1stExon;5'UTR	Island	Unclassified
1.55704e-06	2.55745	0.000146146	cg25102417	TSPAN2	TSS1500	S_Shore	Unclassified_Cell_type_specific
1.706e-06	4.02801	0.000157734	cg12803724	FAM164A;FAM164A	1stExon;5'UTR	Island	Promoter_Associated
1.76239e-06	3.34619	0.000162153	cg21557108	ATP8B4	5'UTR
1.8163e-06	3.03695	0.000166463	cg01323862	LRRC49;LRRC49;thap10	5'UTR;1stExon;TSS1500	S_Shore	Promoter_Associated
1.91978e-06	2.76511	0.000174128	cg01064265	IRX6	Body	Island
2.21116e-06	7.09644	0.000196681	cg17131030	TSPAN2	TSS1500	Island	Unclassified_Cell_type_specific
2.38363e-06	5.54357	0.000210541	cg16034881	LRRC49;thap10	TSS200;TSS200	S_Shore	Promoter_Associated
2.45902e-06	2.04588	0.000216128	cg17611046	FARS2	Body
2.46986e-06	2.02896	0.000217016	cg21248478	CLIC2;CLIC2	5'UTR;1stExon
2.53636e-06	2.92222	0.000221944	cg09853702
2.57033e-06	2.0486	0.000224552	cg00984696	KALRN;KALRN	Body;Body
2.57473e-06	2.69659	0.000224832	cg13058623
2.68814e-06	4.1164	0.000233063	cg02746869	VIM	Body	Island	Promoter_Associated
2.72745e-06	2.52931	0.000236037	cg22681784	SPINK2	Body	N_Shore	Unclassified_Cell_type_specific
2.74057e-06	2.4552	0.00023701	cg24966363
2.78276e-06	2.38579	0.000240328	cg10791541	CACNA2D3	Body
2.80888e-06	2.56015	0.000242307	cg14815301			Island	Unclassified_Cell_type_specific
2.97331e-06	3.70348	0.000254686	cg03357798			Island
3.04675e-06	2.30293	0.000259915	cg08621846	TMEM65	Body	N_Shore
3.15422e-06	5.42519	0.000267811	cg20740028	CREB5	5'UTR	S_Shore
3.15726e-06	2.27602	0.000268009	cg08276042	KCTD5	Body
3.32593e-06	2.24403	0.000280121	cg18693822	VOPP1	Body		Unclassified_Cell_type_specific
3.60587e-06	2.04752	0.000299553	cg02564291	PRDM6	Body	N_Shore
3.71356e-06	2.11882	0.000307349	cg00257775	ZFAND3	Body
3.71709e-06	3.30107	0.000307506	cg15089487	LRRC49;thap10	1stExon;TSS1500	S_Shore	Promoter_Associated
4.08509e-06	2.49953	0.000333274	cg20040765	ADHFE1	Body
4.09107e-06	2.6638	0.00033369	cg23429698			N_Shelf
4.19656e-06	2.54968	0.0003406	cg20622019	ADA	Body	N_Shore	Promoter_Associated_Cell_type_specific
4.47574e-06	2.39987	0.000359088	cg01051545			Island	Unclassified
4.55089e-06	2.58527	0.000363859	cg27591349	DKK1	1stExon	Island	Unclassified_Cell_type_specific
4.831e-06	3.7627	0.000382387	cg27442412	TSPAN2	TSS1500	Island	Unclassified_Cell_type_specific
4.87241e-06	2.17111	0.000385341	cg21350115	CALCRL;CALCRL	1stExon;5'UTR
4.91367e-06	3.35393	0.000388116	cg11424375	TSPAN2	TSS1500	S_Shore	Unclassified_Cell_type_specific
4.92364e-06	2.53552	0.000388659	cg24877510			S_Shore
5.03106e-06	2.40923	0.000395896	cg10985914	ATF3	5'UTR
5.15288e-06	2.8698	0.000404387	cg01366985
5.32266e-06	2.49766	0.00041597	cg03585447			Island	Unclassified_Cell_type_specific
5.35877e-06	2.22842	0.000418369	cg16009633	PREX2;PREX2	TSS1500;TSS1500	N_Shore
5.40962e-06	2.07596	0.000421641	cg21715751	LOC80054	Body	S_Shore	Unclassified_Cell_type_specific
5.41831e-06	2.27865	0.000421969	cg07931844	NR2E3;NR2E3	TSS1500;TSS1500	N_Shore
5.45864e-06	2.81603	0.000424497	cg06062984			Island
5.98937e-06	2.08466	0.000457195	cg11442608
6.11166e-06	2.10506	0.000465213	cg14832998	PTPRN2;PTPRN2;PTPRN2	Body;Body;Body
6.16813e-06	6.04201	0.000468188	cg23022785			S_Shore
6.18168e-06	2.84363	0.000468934	cg19069882	MPZL3	TSS1500		Promoter_Associated
6.57515e-06	2.34676	0.00049431	cg07006935	VOPP1	Body		Unclassified_Cell_type_specific
6.74429e-06	2.80577	0.000505214	cg00725635	B3GALT2;CDC73	TSS200;Body		Unclassified_Cell_type_specific
6.98777e-06	2.30665	0.000520251	cg25581222	CSNK1G1	Body		Unclassified_Cell_type_specific
7.12971e-06	3.24972	0.000529864	cg03240301	IGF2BP3	Body
7.19429e-06	2.01505	0.000533626	cg16543027	PLCB2	Body
7.22043e-06	3.27595	0.000535172	cg09297463			Island
7.22982e-06	2.30464	0.000535735	cg05769169	EGLN3	1stExon	Island	Unclassified
7.2753e-06	2.03322	0.000538321	cg08528970
7.27755e-06	6.28716	0.000538321	cg18514820	VIM	Body	Island	Promoter_Associated
7.30729e-06	3.27733	0.000540203	cg02495743
8.28692e-06	2.24117	0.000604218	cg05219445
8.48369e-06	3.41019	0.000616184	cg15631323	EGLN3	TSS200	S_Shore	Unclassified
8.63944e-06	3.96361	0.000625329	cg00043095	SGPP2	TSS200	Island
8.75337e-06	10.0039	0.000632571	cg15685943	TSPAN2	TSS200	Island	Unclassified_Cell_type_specific
8.86667e-06	2.88223	0.000639079	cg00587301			N_Shore	Unclassified
9.00517e-06	2.0342	0.000646598	cg00359365	MIR1976;RPS6KA1;RPS6KA1	TSS1500;Body;Body
9.00654e-06	2.63628	0.000646598	cg08130572	FYN;FYN	5'UTR;TSS1500		Promoter_Associated_Cell_type_specific
9.28702e-06	2.41651	0.0006641	cg09595185	LOC404266;LOC404266	TSS200;TSS200	N_Shore
9.52952e-06	2.32043	0.000678304	cg10720723	PTPRN2;PTPRN2;PTPRN2	Body;Body;Body	N_Shore	Unclassified_Cell_type_specific
1.00389e-05	2.38319	0.000709206	cg26780125			S_Shelf
1.00523e-05	2.93904	0.000710021	cg21937128	FAM63A;FAM63A;FAM63A;FAM63A;FAM63A	Body;Body;Body;Body;Body
1.01431e-05	2.83977	0.000714962	cg02052767	CREB5	5'UTR	Island	Unclassified
1.05943e-05	2.04668	0.000741092	cg03340408	NAV1	Body
1.08161e-05	2.59217	0.000754093	cg25085729	CUBN	Body
1.19022e-05	3.39528	0.000816238	cg13407456			Island
1.19194e-05	2.65472	0.000816894	cg25898550			Island
1.21011e-05	3.54892	0.000826875	cg05441541	TELO2	5'UTR	Island	Unclassified
1.22095e-05	2.11518	0.000833978	cg21594043	SLCO3A1;SLCO3A1	Body;Body
1.25054e-05	2.25675	0.000850493	cg26120251	L3MBTL4	TSS1500	S_Shore
1.25543e-05	4.33772	0.000852901	cg08812555	DKK1	Body	Island	Unclassified_Cell_type_specific
1.26201e-05	2.33086	0.000856596	cg09933836	C8orf75	Body		Unclassified_Cell_type_specific
1.26756e-05	2.44141	0.000859903	cg06811300	ATXN1;ATXN1	5'UTR;5'UTR		Unclassified_Cell_type_specific
1.28081e-05	2.61621	0.00086764	cg02300147	HRNBP3	Body	Island	Unclassified_Cell_type_specific
1.28257e-05	2.04864	0.000868519	cg06321596	XYLT1	Body
1.31308e-05	2.63943	0.000884737	cg03330867	TELO2	5'UTR	Island	Unclassified
1.32299e-05	3.84135	0.000890458	cg08232264	FAM164A	TSS200	Island	Promoter_Associated
1.38843e-05	4.22415	0.000927271	cg05847960			Island
1.42372e-05	2.22618	0.000948613	cg23367358	FHL2	5'UTR		Unclassified_Cell_type_specific
1.42947e-05	3.065	0.000952111	cg02851793	SRGN	Body		Promoter_Associated
1.46022e-05	3.09172	0.000968994	cg21784036	CPNE8	TSS1500	N_Shore	Promoter_Associated
1.46163e-05	2.75235	0.00096959	cg13084458	INTU	TSS1500
1.50052e-05	2.55716	0.000989648	cg08448589			Island
1.54028e-05	2.36415	0.0010111	cg18400281	KIAA1217;KIAA1217;KIAA1217	Body;Body;Body
1.5852e-05	2.68557	0.00103465	cg27558693
1.60558e-05	2.14821	0.00104578	cg12542656
1.80935e-05	2.22369	0.00115342	cg11931116	DKK1;DKK1	5'UTR;1stExon	Island	Unclassified_Cell_type_specific
1.93651e-05	2.11483	0.00122009	cg07814974	TELO2	5'UTR	Island	Unclassified
1.93666e-05	2.00376	0.00122009	cg05767404	C1orf150	Body
1.99352e-05	2.18477	0.00125054	cg15771683	TCEA2;TCEA2	Body;5'UTR	S_Shelf	Unclassified
2.01201e-05	2.35256	0.00126004	cg13679804
2.03246e-05	4.07109	0.0012701	cg04118888	EGLN3	TSS200	Island	Unclassified
2.06309e-05	3.78529	0.00128499	cg07290552	FAM164A	TSS200	Island	Promoter_Associated
2.07428e-05	2.09738	0.00129025	cg25751172	DKK1	Body	S_Shore
2.07713e-05	2.5924	0.0012916	cg27634344	ZFP42	5'UTR	S_Shore
2.09474e-05	2.07014	0.0013017	cg07093389			Island
2.12116e-05	3.17128	0.00131616	cg24280540			Island
2.1454e-05	2.73258	0.00132837	cg27511894				Unclassified_Cell_type_specific
2.27861e-05	2.27326	0.001398	cg11888982				Promoter_Associated
2.29031e-05	2.18406	0.00140358	cg00490406	AIM2	TSS200		Promoter_Associated
2.34957e-05	2.38389	0.00143454	cg05687149	IL18	TSS1500
2.53103e-05	2.28018	0.00152799	cg07357987	SGPP2	TSS200	Island
2.58474e-05	2.01573	0.00155425	cg14583999	TMEM111	Body
2.5851e-05	3.78811	0.00155425	cg00339300			Island	Unclassified
2.63238e-05	2.20684	0.00157784	cg18700940	MAP3K14	5'UTR		Promoter_Associated_Cell_type_specific
2.65724e-05	2.09835	0.00159051	cg17803993	FOXP1;FOXP1	5'UTR;5'UTR		Promoter_Associated_Cell_type_specific
2.82525e-05	2.02507	0.0016764	cg13612936
2.84602e-05	2.55655	0.00168582	cg01330096			N_Shore
2.85771e-05	2.16787	0.00169168	cg09313705	HOXB2	TSS200	S_Shore
3.08663e-05	2.04738	0.00180902	ch.2.4104651R	PARD3B;PARD3B;PARD3B	Body;Body;Body
3.14415e-05	2.61206	0.00183646	cg09121680
3.19615e-05	3.75586	0.00186453	cg21460828	ARL4C;ARL4C	1stExon;5'UTR	Island	Promoter_Associated_Cell_type_specific
3.25553e-05	3.40263	0.00189419	cg12621514	DKK1	TSS1500	N_Shore
3.33065e-05	2.37306	0.00192572	cg15531512
3.34078e-05	3.79924	0.00192951	cg08519575	FAM164A	TSS200	Island	Promoter_Associated
3.45334e-05	2.09913	0.00197977	cg23346945
3.56127e-05	2.10134	0.00202952	cg02589695	RASSF5;RASSF5;RASSF5	Body;Body;1stExon	S_Shore	Promoter_Associated
3.62965e-05	2.14015	0.0020607	cg20561863	ABCA8	Body
3.66202e-05	2.39805	0.00207627	cg11869007	FIGNL2	1stExon	Island
3.70421e-05	2.75553	0.00209484	cg02843349			Island	Unclassified
3.79517e-05	2.41082	0.00213763	cg23884076	CXCL10;ART3	TSS1500;5'UTR
3.79922e-05	2.15395	0.00213927	cg26295921	PTPRN2;PTPRN2;PTPRN2	Body;Body;Body	N_Shore	Unclassified_Cell_type_specific
3.86425e-05	4.10206	0.00216968	cg06596075	GLIPR1L1	Body		Unclassified
3.89858e-05	3.3045	0.00218381	cg13014531	GABARAPL1	Body	S_Shore	Promoter_Associated
4.06395e-05	2.07256	0.00225934	cg16404157	CLEC14A	1stExon	Island
4.18711e-05	2.33073	0.00231722	cg19047660			N_Shore
4.20313e-05	2.75754	0.0023237	cg09038794	MOCS1;MOCS1	Body;Body	Island	Unclassified_Cell_type_specific
4.23268e-05	2.63002	0.00233764	cg01336231	RFTN1	Body		Unclassified_Cell_type_specific
4.27958e-05	2.58967	0.00235906	cg23701643	PPFIA2	TSS200	S_Shore
4.64138e-05	2.48064	0.00252166	cg07654569	FAM164A	TSS1500	N_Shore	Promoter_Associated
4.65289e-05	3.3654	0.00252537	cg03107235	ATP8A2	Body	Island	Unclassified_Cell_type_specific
4.77264e-05	2.28598	0.00257812	cg18123344	NCKAP5;NCKAP5	TSS200;TSS200
4.79245e-05	2.03904	0.00258623	cg02341182	UBP1;UBP1;UBP1	Body;Body;Body	N_Shore
4.80533e-05	4.62867	0.00259244	cg02289992	FAM164A;FAM164A	1stExon;5'UTR	Island	Promoter_Associated
4.93731e-05	3.14865	0.00265264	cg24789128	SCN9A	TSS1500	S_Shore
4.9689e-05	4.67112	0.00266582	cg25832771	MSC	1stExon	Island	Promoter_Associated
4.97033e-05	2.211	0.00266614	cg24026619				Unclassified_Cell_type_specific
5.10744e-05	2.36215	0.00272272	cg03148457	PDZRN3	Body	N_Shelf
5.27129e-05	2.95082	0.00279232	cg01490094			Island	Unclassified
5.2831e-05	3.37798	0.00279779	cg03376712	INTU;INTU	5'UTR;1stExon
5.34916e-05	13.6637	0.00282524	cg15558982	TSPAN2	TSS200	Island	Unclassified_Cell_type_specific
5.44003e-05	2.93234	0.00286031	cg15437651	INTU	TSS200
5.50049e-05	2.23408	0.00288618	cg04821520
5.59896e-05	3.95678	0.00292929	cg26436330	COL11A1;COL11A1;COL11A1;COL11A1	1stExon;1stExon;1stExon;1stExon
5.78352e-05	2.50902	0.00300792	cg01447281	RERE;RERE;RERE	5'UTR;Body;Body	N_Shore
5.79442e-05	4.98642	0.00301207	cg22955973	MME;MME;MME;MME	TSS200;5'UTR;TSS200;5'UTR	Island
5.96974e-05	2.00938	0.00309111	cg22778788	NKX2-3	Body	N_Shore
6.08193e-05	2.77887	0.00313717	cg15046877	OPCML	Body	N_Shore
6.11004e-05	2.47823	0.00315038	cg05124129	CPNE8	TSS200	Island	Promoter_Associated
6.12574e-05	2.93845	0.00315589	cg08007465	L3MBTL4	TSS1500	S_Shore
6.18464e-05	2.04322	0.00318033	cg05575058	FAM164A	TSS1500	N_Shore	Promoter_Associated
6.18598e-05	2.34737	0.00318033	cg08493776	PCDHB6	TSS200	N_Shore
6.1862e-05	2.15446	0.00318033	cg16179521	PCSK6;PCSK6;PCSK6;PCSK6;PCSK6;PCSK6;PCSK6;PCSK6	Body;Body;Body;Body;Body;Body;Body;Body
6.21727e-05	2.10092	0.00319215	cg14855841	CXCL10;ART3	TSS1500;5'UTR
6.37678e-05	2.60894	0.00325985	cg10479082	TRIL	1stExon	Island	Unclassified
6.56983e-05	4.07249	0.00334358	cg17741501			Island	Unclassified_Cell_type_specific
6.75773e-05	2.82438	0.0034191	cg19786084	CACNG4	Body	Island	Unclassified_Cell_type_specific
6.94206e-05	3.81378	0.00349998	cg08608532	PCCA;PCCA	TSS200;TSS200	Island	Unclassified
7.03995e-05	2.21072	0.00354176	cg26714230	EPSTI1;EPSTI1	TSS1500;TSS1500	S_Shore	Promoter_Associated
7.08031e-05	2.18366	0.00355732	cg14372792	FAM174B	Body
7.25638e-05	3.76329	0.00362983	cg11542086	IL7	Body	Island	Unclassified_Cell_type_specific
7.27226e-05	2.1687	0.00363537	cg01891966	HOXA9	3'UTR	N_Shore
7.34775e-05	2.45578	0.0036655	cg24062381	TSHZ2	TSS200	N_Shore	Unclassified_Cell_type_specific
7.36541e-05	2.40467	0.00367221	cg27528660	TRPA1	TSS200	Island
7.39468e-05	2.36031	0.00368339	cg26550235	IFFO2	Body		Promoter_Associated
7.41067e-05	2.33874	0.00368857	cg10279685	NPHP1;NPHP1;NPHP1;NPHP1	Body;Body;Body;Body	Island	Promoter_Associated
7.43102e-05	2.24274	0.00369515	cg22359781
7.60871e-05	2.41739	0.00376663	cg17525428	SHANK1	Body	N_Shore
7.65771e-05	2.55056	0.00378642	cg17006136	SORBS2;SORBS2;SORBS2;SORBS2;SORBS2;SORBS2;SORBS2;SORBS2	Body;Body;Body;Body;Body;Body;Body;Body	N_Shore
7.77652e-05	2.42496	0.00383061	cg01928779	DCAF12	Body	N_Shore	Promoter_Associated
7.91824e-05	2.08435	0.00388823	cg23068717				Unclassified
7.97276e-05	2.40273	0.00390713	cg20458811			Island	Unclassified
8.01905e-05	2.53793	0.0039259	cg07775292	TBC1D10A	Body	N_Shelf	Promoter_Associated_Cell_type_specific
8.12607e-05	4.45752	0.00396911	cg02154956	PCCA;PCCA	1stExon;1stExon	Island	Unclassified
8.18377e-05	2.88801	0.00399342	cg16327891	EPSTI1;EPSTI1	TSS1500;TSS1500	S_Shore	Promoter_Associated
8.18431e-05	2.43947	0.00399342	cg25839023			Island
8.48401e-05	4.23581	0.00411729	cg11125787	INTU	TSS200
8.67436e-05	2.29331	0.00419349	cg06059680
8.70604e-05	2.05991	0.00420667	cg22403266	IGFBP3;IGFBP3	TSS1500;TSS1500	S_Shore
8.94415e-05	2.07587	0.00430022	cg26120842				Unclassified_Cell_type_specific
9.34195e-05	2.46203	0.00445042	cg21956614				Unclassified_Cell_type_specific
9.64261e-05	3.31043	0.00456794	cg27204739	ANKRD5;ANKRD5;ANKRD5;ANKRD5	1stExon;1stExon;5'UTR;5'UTR	Island	Promoter_Associated
9.86541e-05	2.53571	0.00465594	cg18723409	LSP1;LSP1;LSP1;LSP1	3'UTR;3'UTR;3'UTR;3'UTR
9.91466e-05	2.16524	0.00467217	cg27663938	C12orf42;C12orf42	Body;Body	Island
9.91924e-05	3.25846	0.00467375	cg17344755	MME;MME;MME;MME	TSS1500;TSS200;TSS1500;5'UTR	Island	Unclassified_Cell_type_specific
9.95365e-05	2.41246	0.00468633	cg05057720	CLEC14A	1stExon	Island
0.000100556	2.21607	0.00472677	cg14184907				Promoter_Associated
0.000101794	2.28075	0.00477307	cg08178940	TFAP2B	Body	N_Shelf
0.00010208	2.32422	0.00478235	cg02252323			Island
0.000103367	2.09043	0.00482945	cg01547622	PARP8	1stExon	Island
0.000103707	2.39879	0.00484173	cg06119452	THBS2	Body	N_Shore
0.000106077	4.61533	0.00493406	cg19780993			Island	Promoter_Associated
0.000108096	2.79608	0.00500882	cg12698487	LRRC49;thap10;thap10	TSS1500;5'UTR;1stExon	Island
0.00010917	2.24311	0.00504927	cg02910959
0.000113213	3.09266	0.0052031	cg14470647	ABCA1	5'UTR	Island	Promoter_Associated
0.000113326	2.97462	0.00520706	cg01567853	FAM164A	Body	Island	Promoter_Associated
0.00011494	3.38625	0.00526991	cg16580737	MME;MME;MME;MME	TSS1500;TSS200;TSS1500;5'UTR	Island	Unclassified_Cell_type_specific
0.000115415	2.18807	0.00528822	cg03556653
0.000115599	2.4622	0.00529473	cg03998835
0.000115867	2.55138	0.00530444	cg01897797	SALL2;SALL2	5'UTR;1stExon
0.00011845	3.13349	0.0054003	cg24437625			S_Shore
0.000119661	2.34801	0.00544507	cg06654901	PAX1	Body	Island
0.000120768	2.20767	0.0054829	cg23395449			Island
0.000120904	3.42734	0.0054884	cg06617456	PREX2;PREX2	1stExon;1stExon	Island
0.000121069	3.19978	0.00549194	cg12717594	RECK	Body	Island	Promoter_Associated
0.000121654	2.06942	0.00551266	cg01935149			Island
0.000123772	3.82622	0.00558767	cg26983469	VIM	5'UTR	Island	Promoter_Associated
0.000123987	2.42935	0.00559604	cg15794034	AMICA1;AMICA1	1stExon;5'UTR		Unclassified_Cell_type_specific
0.000124577	2.12505	0.0056146	cg13250001	GSK3B;GSK3B	Body;Body	N_Shelf
0.000126089	2.93585	0.00567191	cg08244848	EGLN3	1stExon	Island	Unclassified
0.000126745	3.08909	0.00569462	cg16978914	PAX3;PAX3;PAX3;PAX3;PAX3;PAX3;PAX3;PAX3	Body;3'UTR;Body;3'UTR;Body;Body;Body;Body	N_Shore
0.000126914	2.91365	0.00569951	cg13509195	CPNE8	TSS1500	N_Shore	Promoter_Associated
0.000126981	2.96119	0.00570126	cg07889284	FAM164A;FAM164A	1stExon;5'UTR	Island	Promoter_Associated
0.000128135	2.88514	0.00574	cg06651878			Island	Unclassified
0.000128156	15.2008	0.00574	cg01522456	TSPAN2	TSS200	Island	Unclassified_Cell_type_specific
0.000129991	3.05596	0.0058121	cg07255674	TRIL	1stExon	Island	Unclassified
0.000132858	2.85044	0.00592485	cg20820063	C18orf34;C18orf34;C18orf34	1stExon;TSS1500;5'UTR	Island
0.000133726	3.08826	0.00595723	cg05103957	PVRL1;PVRL1;PVRL1	Body;Body;Body	Island
0.00013435	2.05293	0.00597515	cg20342079	BCAT1	Body	N_Shore
0.000138307	2.43632	0.00612224	cg01408654	PCDH10;PCDH10	TSS200;TSS200	Island
0.000139188	2.3583	0.00615189	cg15191798	LRRC49;thap10;thap10	TSS1500;5'UTR;1stExon	Island
0.00014045	3.21578	0.00619602	cg05821816	PCCA;PCCA	TSS200;TSS200	Island	Unclassified
0.000141399	2.58512	0.00622914	cg11955385			Island
0.000141913	2.1594	0.00624273	cg08288223	SHANK2	Body	N_Shore
0.000146454	6.96956	0.00641068	cg06043114	TSPAN2	TSS1500	Island	Unclassified_Cell_type_specific
0.000147093	2.23184	0.00643362	cg03217995	HOXA9	Body	N_Shore
0.000149694	3.17265	0.00652298	cg17067116	CREB5;CREB5	TSS1500;5'UTR	S_Shore
0.000150748	2.18196	0.00655453	cg24401490	SCHIP1	Body	S_Shore
0.000151371	2.1013	0.00657408	cg04227961	RASAL1	Body	Island	Unclassified_Cell_type_specific
0.000152057	2.00578	0.00659249	cg23840053	FGFBP1	TSS1500
0.000155667	2.17669	0.00671732	cg14693194	L3MBTL4	TSS1500	S_Shore
0.000164745	2.18063	0.00703743	cg02104138
0.000165957	2.64481	0.00708118	cg18551877	GLYATL2	TSS200
0.000172463	2.01758	0.00730349	cg03467001	RGL1	Body		Unclassified_Cell_type_specific
0.000173889	2.06587	0.00735067	cg04100595
0.000175189	2.98334	0.00739732	cg26294667	FAM110B	TSS200	Island
0.000177027	3.65547	0.00746239	cg06510397			S_Shelf	Unclassified_Cell_type_specific
0.000181563	2.03866	0.00762212	cg04397884	PELI2	Body
0.000184277	3.26414	0.00771373	cg23736843	RASAL1	Body	Island	Unclassified_Cell_type_specific
0.000185096	3.76413	0.00773601	cg01710857	LRRC49;thap10	Body;TSS1500	S_Shore	Promoter_Associated
0.000185586	2.44451	0.00774875	cg09881855	SNAI2	TSS1500	N_Shore	Unclassified
0.000186354	3.01122	0.00777221	cg22025849			N_Shore
0.000187447	2.43271	0.00779972	cg13217590	LOC400940	TSS200
0.000190616	2.03537	0.00791847	cg00058449	ZBTB12	Body	Island
0.000194327	2.40559	0.00804165	cg12043818			Island	Unclassified_Cell_type_specific
0.000197027	2.95374	0.00812397	cg27593384	CDH2	Body	Island	Unclassified_Cell_type_specific
0.000197256	2.21647	0.00812896	cg13892295	ARMC4	TSS200	S_Shore	Unclassified_Cell_type_specific
0.000200296	2.39628	0.00822641	cg09693004	PCDH10;PCDH10	1stExon;1stExon	Island
0.000205621	3.01818	0.00841123	cg09754122	PCCA;PCCA	Body;Body	Island	Unclassified
0.000206087	2.24113	0.0084257	cg01734045	COL25A1;COL25A1	Body;Body
0.000206606	3.384	0.00844019	cg02743650	IGSF22	Body	Island	Unclassified_Cell_type_specific
0.000214309	2.06647	0.00870246	cg11564601				Unclassified
0.000215208	2.80832	0.00873143	cg24114154	HOXB4	TSS200	S_Shore	Unclassified
0.000215623	2.60545	0.00874222	cg21496658	MME;MME;MME;MME	TSS1500;TSS200;TSS1500;5'UTR	Island	Unclassified_Cell_type_specific
0.000217685	2.06033	0.00880732	cg16199747
0.000217991	2.6736	0.00881609	cg19615721			N_Shore
0.000222272	2.86601	0.00895643	cg04050463			N_Shore	Unclassified
0.000223952	2.09152	0.00900775	cg06720525			S_Shore	Unclassified
0.000225841	2.17768	0.00906152	cg14219290	EGLN3	TSS1500	S_Shore	Unclassified
0.000225984	2.51963	0.00906535	cg19867107				Promoter_Associated_Cell_type_specific
0.000229146	2.87492	0.0091701	cg11382417
0.000229404	3.06509	0.00917619	cg05724871	L3MBTL4	5'UTR	Island	Unclassified
0.000229901	2.63409	0.00919217	cg19502867	FAM110B	TSS200	Island
0.000233611	3.68628	0.00930607	cg14352983	L3MBTL4	TSS200	S_Shore
0.000233876	2.9119	0.00931556	cg06661242			Island	Unclassified
0.000241769	4.36543	0.00955932	cg23564700	EPB41L3	TSS200	Island
0.000250256	2.18503	0.00982488	cg13895765			Island	Unclassified_Cell_type_specific
0.000253296	2.5082	0.00992562	cg01568998	PREX2;PREX2	Body;Body	Island
0.000254948	2.25403	0.00998208	cg10457563	KIF6;KIF6	1stExon;5'UTR	S_Shore	Promoter_Associated
0.000259182	2.12895	0.0101178	cg25960038	LOC404266;LOC404266	TSS200;TSS200	N_Shore
0.000261929	2.26073	0.0101982	cg18956393	DKK1	Body	Island	Unclassified_Cell_type_specific
0.000271841	3.72621	0.0105029	cg19356191			S_Shore
0.000275734	2.10579	0.0106304	cg22801992	GATA2	5'UTR	Island
0.00027593	5.03518	0.0106326	cg16304950	EPB41L3;EPB41L3	1stExon;5'UTR	Island	Unclassified_Cell_type_specific
0.00028072	2.04397	0.0107863	cg22274539	C12orf42;C12orf42	Body;Body	Island
0.000280763	2.04315	0.0107869	cg09571972	GMDS	Body		Unclassified
0.000281533	3.6134	0.0108141	cg18532727	C17orf51;C17orf51	1stExon;5'UTR	Island	Promoter_Associated
0.000289012	3.34985	0.0110408	cg17688525	L3MBTL4	TSS200	S_Shore
0.000295534	2.05768	0.0112434	cg17423416
0.000299431	2.2201	0.0113561	cg21254939	SORCS2	Body
0.000302083	4.12238	0.0114325	cg07352438	EPB41L3	5'UTR	Island	Unclassified_Cell_type_specific
0.000302488	2.26461	0.0114456	cg03730533	SKAP2	Body
0.000305392	2.00583	0.0115358	cg10879992	SORCS2	Body
0.000311669	2.65551	0.0117166	cg12615766	FAM110B	5'UTR	Island
0.000320835	2.44991	0.0119942	cg02178763			N_Shore
0.000324123	3.81087	0.0120944	cg00463171	PCCA;PCCA;PCCA;PCCA	1stExon;5'UTR;1stExon;5'UTR	Island	Unclassified
0.000334664	2.26302	0.0123982	cg20399871	HOXA9	1stExon	Island
0.000339906	2.85831	0.0125505	cg16370660	ARHGAP5;C14orf128;ARHGAP5	5'UTR;TSS1500;5'UTR	S_Shore	Promoter_Associated
0.000340193	2.2147	0.0125562	cg09008705	NGF	TSS200	Island
0.00034113	2.48107	0.0125821	cg05180985			Island	Unclassified
0.000354853	2.46093	0.012988	cg07019438	EGLN3	Body	Island	Unclassified
0.000359387	3.28561	0.0131256	cg12145080	SGPP2	Body	Island
0.000359433	2.0096	0.0131256	cg26510017	CPNE8	TSS200	Island	Promoter_Associated
0.00036092	2.35706	0.0131693	cg21272996	CTNND1;CTNND1;CTNND1;CTNND1;CTNND1;CTNND1;CTNND1;CTNND1;CTNND1;CTNND1;CTNND1;CTNND1;CTNND1;CTNND1;CTNND1;CTNND1;CTNND1;CTNND1;CTNND1;CTNND1;CTNND1;CTNND1;CTNND1;CTNND1;CTNND1;CTNND1	5'UTR;1stExon;5'UTR;1stExon;1stExon;1stExon;1stExon;1stExon;5'UTR;1stExon;5'UTR;1stExon;5'UTR;1stExon;1stExon;5'UTR;1stExon;1stExon;5'UTR;5'UTR;5'UTR;5'UTR;5'UTR;5'UTR;1stExon;5'UTR
0.000364523	3.76244	0.0132699	cg06759374			Island
0.000369529	2.87772	0.0134223	cg14155416	L3MBTL4	5'UTR	Island	Unclassified
0.000371591	2.61347	0.0134868	cg03663556
0.000372085	2.31292	0.0135009	cg07282058
0.000374978	2.37226	0.0135901	cg01392518	T	TSS1500	Island	Unclassified_Cell_type_specific
0.00038009	2.1196	0.0137385	cg06550462	EPB41L3	TSS1500	Island
0.000383512	2.47393	0.0138383	cg00051179	GABRA1;GABRA1;GABRA1;GABRA1;GABRA1;GABRA1	TSS1500;1stExon;5'UTR;TSS1500;TSS1500;5'UTR
0.000385066	2.3819	0.013883	cg03648334	MME;MME;MME;MME;MME	TSS1500;1stExon;TSS200;TSS1500;5'UTR	Island
0.000389935	2.45594	0.0140205	cg05674150	BNC2	TSS1500	S_Shore
0.000402072	2.48585	0.0143624	cg25772299	GPC6	TSS200	N_Shore
0.000404858	2.32164	0.0144422	cg21572316	ABCA1	5'UTR	Island	Promoter_Associated
0.000414313	2.62868	0.0147092	cg22136363	LSP1;LSP1;LSP1;LSP1	3'UTR;3'UTR;3'UTR;3'UTR
0.000415927	2.36096	0.0147499	cg11862642	ODZ4	5'UTR	Island
0.000421187	3.89497	0.0149083	cg16681130	PCCA;PCCA	TSS200;TSS200	Island	Unclassified
0.000425228	2.57353	0.015026	cg18900271	MALL	Body
0.000431628	2.20588	0.0151924	cg13925623	KCNV1	TSS1500	N_Shore
0.000443453	2.60608	0.015493	cg03167429	KIRREL3;KIRREL3;KIRREL3;KIRREL3	1stExon;5'UTR;5'UTR;1stExon	Island
0.000447292	2.40419	0.0156011	cg14783993	MGAT4C	5'UTR
0.000453059	2.60841	0.0157661	cg21068522			N_Shore
0.000456956	3.56258	0.0158725	cg09998632	HOXB7	TSS200	Island	Unclassified
0.000457509	2.29956	0.0158899	cg13159566	CCDC59;CCDC59;C12orf26	TSS1500;TSS1500;Body	S_Shore	Promoter_Associated
0.000463361	2.66002	0.0160432	cg10385382			S_Shore
0.000463567	3.97169	0.0160456	cg23847381	EPB41L3	TSS200	Island	Unclassified_Cell_type_specific
0.000470587	2.18977	0.016235	cg03508908	BACH2;BACH2	5'UTR;5'UTR	Island
0.000476193	2.08866	0.016385	cg08855742	PROM1;PROM1	TSS1500;TSS1500	S_Shore
0.000483198	2.00282	0.0165821	cg05931497	LARP4B	Body
0.000492721	2.32134	0.0168459	cg08365388	SASH1	TSS1500	N_Shore
0.000514064	2.97409	0.017418	cg15944684	HRNBP3	Body	Island	Unclassified_Cell_type_specific
0.000516596	2.171	0.0174662	cg05929882	TBX5;TBX5	TSS1500;TSS1500	Island
0.000525432	2.19567	0.0177173	cg08336641	L3MBTL4	5'UTR	Island	Unclassified
0.000529739	2.54804	0.0178259	cg00539347
0.000535671	2.07949	0.017994	cg15818008	C11orf34	Body
0.000538526	2.42436	0.0180623	cg17459204	PREX2;PREX2	TSS200;TSS200	N_Shore
0.000543984	2.84178	0.0182078	cg24022375	PLXDC2	TSS1500	Island
0.000552955	3.02048	0.0184448	cg26872138	MME;MME;MME;MME	TSS200;5'UTR;TSS200;5'UTR	Island
0.000554281	6.21686	0.0184738	cg23300368	PREX2;PREX2	Body;Body	Island
0.000555906	3.08089	0.0185198	cg17504999	PCDH10;PCDH10	1stExon;1stExon	Island
0.000556213	2.02975	0.0185284	cg03589296	MEIS1	Body	S_Shelf
0.000565342	2.03724	0.0187662	cg24558425	CSMD2;C1orf94	TSS200;TSS1500	S_Shore
0.000568156	2.14876	0.0188332	cg22474435	EPHA5;EPHA5	TSS1500;TSS1500	S_Shore
0.000569842	2.31752	0.018879	cg04395798	LOC84856	Body	Island
0.000574066	2.15297	0.018984	cg14099990	NBEA	Body
0.000574719	4.25004	0.0190006	cg18556788	L3MBTL4	TSS200	S_Shore
0.000575034	2.02917	0.0190077	cg21068094	NEDD4L;NEDD4L;NEDD4L;NEDD4L;NEDD4L;NEDD4L;NEDD4L;NEDD4L;NEDD4L	5'UTR;Body;5'UTR;5'UTR;Body;1stExon;Body;Body;5'UTR	Island	Unclassified_Cell_type_specific
0.000575246	3.19482	0.019013	cg06856188	HOXB7;HOXB7	5'UTR;1stExon	Island
0.000576632	2.27073	0.0190488	cg16411883	EFNA5	Body
0.000586036	2.50303	0.0192986	cg22131691	PDE1C;PDE1C	1stExon;5'UTR	S_Shore
0.000595162	3.67894	0.0195407	cg14604568	PDE1C	5'UTR	Island
0.000606279	2.29471	0.0198234	cg24304617	ATP1B1;ATP1B1	Body;Body	S_Shelf
0.000612812	2.21484	0.0199799	cg21295575	TM7SF4;TM7SF4	1stExon;5'UTR
0.000616881	2.0202	0.0200882	cg25481474	FRY	1stExon	S_Shore	Promoter_Associated
0.00061819	2.08762	0.0201204	cg22508782	P4HTM;P4HTM	Body;Body	S_Shore	Promoter_Associated
0.000621268	2.45608	0.0202032	cg05245861	C18orf34;C18orf34	TSS1500;5'UTR	Island
0.000637152	2.72569	0.0206266	cg12951849	FAM38B	TSS200	Island
0.000645772	2.62433	0.0208473	cg14703605	TRPA1	TSS200	Island
0.00064756	2.5311	0.0208854	cg01258587	RECK	TSS200	N_Shore	Promoter_Associated
0.000648941	2.12974	0.020915	cg04606076
0.000658096	2.94831	0.0211383	cg06609997	FBXO21;FBXO21	TSS200;TSS200	Island	Promoter_Associated
0.000659401	2.19868	0.0211691	cg01247628	SEMA6D;SEMA6D;SEMA6D;SEMA6D;SEMA6D;SEMA6D	TSS1500;TSS1500;TSS1500;TSS1500;TSS1500;TSS1500	N_Shore	Unclassified_Cell_type_specific
0.000663792	2.98902	0.0212761	cg09465786	DKK1	Body	Island	Unclassified_Cell_type_specific
0.000665491	2.16681	0.0213143	cg20747577	SKAP2	Body
0.000666188	2.30578	0.0213312	cg20740434
0.000698701	2.10675	0.0221152	cg14049470	PLXDC2;PLXDC2	1stExon;5'UTR	Island
0.000704358	5.70508	0.0222507	cg14750844	MME;MME;MME;MME	TSS1500;TSS200;TSS1500;5'UTR	Island	Unclassified_Cell_type_specific
0.000715557	2.60234	0.0225258	cg03776464	EPHA4	1stExon	Island
0.000733372	2.1892	0.0229469	cg07234958	GPC6	Body	Island
0.000733582	2.58638	0.0229516	cg16884042	SGPP2	Body	Island	Unclassified
0.00073884	4.21496	0.023074	cg16924702	EPB41L3	TSS1500	Island
0.000751604	2.06087	0.0233759	cg07300451	CPNE8	TSS200	Island	Promoter_Associated
0.000752411	2.25556	0.023393	cg18058689	GPC6;GPC6	1stExon;5'UTR	Island
0.000767877	3.04941	0.0237567	cg08337312	TSHZ2	TSS200	N_Shore	Unclassified_Cell_type_specific
0.000771489	2.0636	0.0238399	cg01144286	C20orf103	Body	Island
0.00077592	2.31101	0.0239427	cg01439488	ANKRD5;ANKRD5;ANKRD5;ANKRD5	1stExon;1stExon;5'UTR;5'UTR	Island	Promoter_Associated
0.000777216	2.09607	0.0239748	cg05509777	C11orf21;TSPAN32;C11orf21	Body;TSS1500;Body
0.000799155	4.05586	0.0244742	cg02108850	MME;MME;MME;MME	5'UTR;TSS1500;TSS200;5'UTR	Island
0.000808746	2.4188	0.0247131	cg08085954	MME;MME;MME;MME	TSS200;TSS1500;TSS1500;TSS1500	Island
0.000819917	2.40572	0.0249582	cg26283879				Promoter_Associated_Cell_type_specific
0.000835116	2.1895	0.0253299	cg12346874			Island
0.000843429	2.46552	0.0254973	cg26835302				Unclassified
0.000843467	2.12805	0.0254973	cg04854226			N_Shore
0.000860073	2.32297	0.0258997	cg12697139
0.000869235	2.46723	0.0261152	cg10831212	CTNND1;CTNND1;CTNND1;CTNND1;CTNND1;CTNND1;CTNND1;CTNND1;CTNND1;CTNND1;CTNND1;CTNND1;CTNND1;CTNND1;CTNND1;CTNND1;CTNND1;CTNND1;CTNND1;CTNND1;CTNND1;CTNND1;CTNND1;CTNND1;CTNND1;CTNND1	5'UTR;1stExon;5'UTR;1stExon;1stExon;1stExon;1stExon;1stExon;5'UTR;1stExon;5'UTR;1stExon;5'UTR;1stExon;1stExon;5'UTR;1stExon;1stExon;5'UTR;5'UTR;5'UTR;5'UTR;5'UTR;5'UTR;1stExon;5'UTR
0.000869644	2.28821	0.0261212	cg20678353	C15orf53	TSS1500		Unclassified
0.000879103	2.07542	0.0263571	cg17452301	PWWP2B;PWWP2B	Body;Body	S_Shore
0.000893843	2.07275	0.0267128	cg03950172	LRRC49;thap10	TSS200;TSS200	S_Shore
0.000907099	2.12555	0.0270098	cg01618829	GPM6A;GPM6A	5'UTR;Body	N_Shore
0.00091632	2.20498	0.0272156	cg11784887	MFHAS1	Body		Unclassified_Cell_type_specific
0.000921671	2.45518	0.0273358	cg03218689	HOXB9	TSS200	Island
0.000926242	4.41097	0.0274353	cg23209255	MME;MME;MME;MME	TSS200;5'UTR;TSS200;5'UTR	Island
0.000940238	2.4792	0.0277425	cg21650900	ARL4C	1stExon	Island	Promoter_Associated_Cell_type_specific
0.000945359	2.03763	0.027874	cg17603206	PLXDC2	TSS1500	Island
0.000976751	2.86985	0.0285985	cg19477977
0.000977239	3.03811	0.0286083	cg15565065	HOXB4	1stExon	Island	Unclassified
0.000986431	2.13533	0.028797	cg18213545	CTNND1;CTNND1;CTNND1;CTNND1;CTNND1;CTNND1;CTNND1;CTNND1;CTNND1;CTNND1;CTNND1;CTNND1;CTNND1;CTNND1;CTNND1;CTNND1;CTNND1;CTNND1;CTNND1;CTNND1;CTNND1;CTNND1;CTNND1;CTNND1;CTNND1;CTNND1	5'UTR;1stExon;5'UTR;1stExon;1stExon;1stExon;1stExon;1stExon;5'UTR;1stExon;5'UTR;1stExon;5'UTR;1stExon;1stExon;5'UTR;1stExon;1stExon;5'UTR;5'UTR;5'UTR;5'UTR;5'UTR;5'UTR;1stExon;5'UTR
0.000988897	2.06022	0.0288489	cg19854376	INTU	TSS1500
0.000999109	2.04357	0.0290951	cg21603891	KCNJ2;KCNJ2	5'UTR;1stExon	Island
0.00100919	2.70513	0.0293072	cg01933836			N_Shore
0.00102701	2.05508	0.0297413	cg21818713			Island
0.00104964	2.17045	0.0302353	cg16091981	PADI4	TSS200
0.0010694	2.42494	0.0306873	cg19210276	CTNND1;CTNND1;CTNND1;CTNND1;CTNND1;CTNND1;CTNND1;CTNND1;CTNND1;CTNND1;CTNND1;CTNND1;CTNND1;CTNND1;CTNND1;CTNND1;CTNND1;CTNND1;CTNND1;CTNND1;CTNND1;CTNND1;CTNND1;CTNND1;CTNND1;CTNND1	5'UTR;1stExon;5'UTR;1stExon;1stExon;1stExon;1stExon;1stExon;5'UTR;1stExon;5'UTR;1stExon;5'UTR;1stExon;1stExon;5'UTR;1stExon;1stExon;5'UTR;5'UTR;5'UTR;5'UTR;5'UTR;5'UTR;1stExon;5'UTR
0.00108454	2.19519	0.0310321	cg20473420				Unclassified_Cell_type_specific
0.00109202	2.09498	0.0311863	cg04851712			Island	Unclassified_Cell_type_specific
0.00109596	2.15263	0.0312733	cg23715749	GRIK3	Body
0.00109853	2.17252	0.0313206	cg19202687
0.00110661	2.13777	0.0315131	cg10567810	FAM38B	TSS1500	Island
0.00111015	2.17683	0.0315899	cg11501438			Island
0.00111249	2.18166	0.0316374	cg14546394	MSC	TSS200	S_Shore	Promoter_Associated
0.00112241	2.27757	0.0318525	cg25121125	ADAMTS9	TSS1500	S_Shore
0.00112593	2.28708	0.0319233	cg08294568			N_Shore
0.00113815	2.5434	0.0321731	cg20329085	ASXL3	TSS200
0.00114551	3.60576	0.032344	cg10855265	FAM164A	TSS200	Island	Promoter_Associated
0.00116087	2.14453	0.0326734	cg07162198	SLC2A10	Body	S_Shore
0.00116399	2.04553	0.0327468	cg17833066	RAB11FIP4	Body		Promoter_Associated
0.00118407	2.23458	0.0331755	cg23998645	DPY19L2P4	TSS1500	Island
0.00119112	2.39555	0.033332	cg26099138	TMEM108;TMEM108	5'UTR;5'UTR	Island
0.0012004	2.45053	0.0335185	cg05898591
0.00120243	2.09855	0.0335554	cg21603823	VEGFC	Body	N_Shore
0.00122195	2.17307	0.034007	cg09426383	SKAP2	Body
0.0012499	2.48331	0.0346037	cg07526221	ACVR2A	Body	Island
0.0012743	2.40448	0.0351399	cg01069256	FAM164A	TSS1500	N_Shore	Promoter_Associated
0.00127811	2.88836	0.035225	cg19579167	EPB41L3	5'UTR	Island	Unclassified_Cell_type_specific
0.00128436	2.58903	0.0353605	cg23291136	C17orf51	1stExon	Island	Promoter_Associated
0.00130429	2.25362	0.0358099	cg23346544
0.00133313	2.72328	0.0364328	cg07015911	HOXB4	1stExon	Island	Unclassified
0.00135323	3.65476	0.0368664	cg11686528	ABR;ABR	1stExon;5'UTR	Island	Unclassified
0.00137481	2.46449	0.0373363	cg12806763	HOXB4	TSS200	S_Shore	Unclassified
0.00138847	5.26817	0.0375986	cg11149743	HOXB7	TSS200	Island	Unclassified
0.00139405	2.73929	0.0377065	cg05133370			Island	Promoter_Associated
0.00139771	5.12722	0.0377703	cg22335490	EPB41L3	TSS1500	Island
0.00143313	2.18914	0.0384575	cg07988820	PPFIA2	TSS200	S_Shore
0.00143824	2.16102	0.0385671	cg01534145	CREB5	5'UTR	Island	Unclassified
0.00144044	2.02341	0.0386123	cg14400886	PCDH10;PCDH10	TSS200;TSS200	Island
0.00145651	2.31475	0.0389407	cg09878888	CTNND1;CTNND1;CTNND1;CTNND1;CTNND1;CTNND1;CTNND1;CTNND1;CTNND1;CTNND1;CTNND1;CTNND1;CTNND1	5'UTR;5'UTR;5'UTR;5'UTR;5'UTR;5'UTR;5'UTR;5'UTR;5'UTR;5'UTR;5'UTR;5'UTR;5'UTR
0.00145733	2.07278	0.0389551	cg08274234	SEMA3E;SEMA3E	1stExon;5'UTR
0.00145827	2.37297	0.0389704	cg19523213	KCNJ8	TSS1500
0.00148345	4.4269	0.0395126	cg00455526	TRIL	1stExon	Island	Unclassified
0.00149113	2.52183	0.0396584	cg12361352	ASXL3;ASXL3	5'UTR;1stExon
0.00149732	2.20623	0.0397671	cg16409955	TRPC4;TRPC4;TRPC4;TRPC4;TRPC4;TRPC4	TSS1500;TSS1500;TSS1500;TSS1500;TSS1500;TSS1500	Island	Unclassified_Cell_type_specific
0.00150969	2.84496	0.0400224	cg09788492	NKX2-3	TSS1500	Island
0.00152499	2.09452	0.0403288	cg09006487	RYBP	3'UTR		Unclassified_Cell_type_specific
0.00154661	2.61367	0.040769	cg05785994	NBEA	TSS1500
0.00156067	2.1991	0.0410565	cg05884394	DPY19L2P4	TSS200	Island
0.0015643	2.04322	0.041129	cg23972738	MEIS1	Body
0.00157532	5.71967	0.0413065	cg16622495	EPB41L3	TSS200	Island	Unclassified_Cell_type_specific
0.0015825	2.71057	0.0414573	cg02574731				Promoter_Associated_Cell_type_specific
0.00159921	2.17847	0.0417906	cg08319991	UCHL1	Body	Island
0.00165467	2.36549	0.0428893	cg06995880			Island	Unclassified_Cell_type_specific
0.00168428	2.12475	0.0434986	cg09043127	PKIA;PKIA;PKIA;PKIA	1stExon;1stExon;5'UTR;5'UTR	Island	Promoter_Associated
0.00169373	4.27707	0.0436948	cg04942334	ARL4C;ARL4C	1stExon;5'UTR	Island	Promoter_Associated_Cell_type_specific
0.00170666	3.24755	0.0439351	cg15344220			Island
0.00170949	2.63145	0.043987	cg14791547	HTRA1	Body	S_Shore	Unclassified_Cell_type_specific
0.00171728	2.43899	0.044147	cg18815779	PAK7;PAK7	TSS200;TSS200	Island
0.00171814	2.45903	0.0441555	cg18979819	LMLN;IQCG;LMLN;LMLN;LMLN;IQCG	TSS1500;5'UTR;TSS1500;TSS1500;TSS1500;1stExon	N_Shore	Promoter_Associated
0.00172746	2.00606	0.0443406	cg14625113	CNTN1;CNTN1	5'UTR;5'UTR	Island
0.0017303	2.71746	0.0443802	cg00361495	TRIL	1stExon	Island	Unclassified
0.00175421	2.33943	0.0448534	cg19824907	GPC6;GPC6	1stExon;5'UTR	Island
0.00175944	2.14127	0.0449536	cg07304175	SOX2OT	Body	S_Shore
0.00176255	2.14193	0.0450116	cg24473500	UNC84A;UNC84A	5'UTR;5'UTR		Promoter_Associated
0.00176441	2.27935	0.0450384	cg27355724			S_Shore
0.00176568	2.18563	0.0450622	cg25968367	EFEMP1;EFEMP1;EFEMP1	TSS1500;TSS1500;TSS1500	Island
0.00179197	2.21316	0.0455769	cg27513574	SLC34A2;SLC34A2	1stExon;5'UTR	Island
0.00179398	2.40809	0.0456137	cg19144684			Island
0.00181975	2.07954	0.0461127	cg11870037	SASH1	TSS200	Island	Unclassified_Cell_type_specific
0.00182863	2.02203	0.0462731	cg21266502			N_Shore	Unclassified_Cell_type_specific
0.00190544	2.12065	0.0477144	cg14970046	IRX4	Body	N_Shore	Unclassified_Cell_type_specific
0.00192224	2.24817	0.0480364	cg03625260			Island
0.00194019	2.49075	0.0483795	cg16832267	KCNS3	5'UTR	Island	Unclassified_Cell_type_specific
0.0019417	2.22992	0.0484073	cg04697265
0.00194233	2.62754	0.0484197	cg25831204	C3orf50	TSS1500	N_Shore
0.00194605	2.77803	0.048487	cg27313572	VIM	5'UTR	Island	Promoter_Associated
0.00197072	2.48623	0.0489401	cg27298506			Island	Unclassified_Cell_type_specific
0.00197515	2.11891	0.0490307	cg15651394	CRIM1	Body	Island	Unclassified
0.00199307	3.64042	0.0493751	cg17151990	FAM110B;FAM110B	1stExon;5'UTR	Island
0.00199676	3.00233	0.049437	cg01369406	ANKRD5;ANKRD5	TSS1500;TSS1500	N_Shore	Promoter_Associated
0.00201723	2.09486	0.0498196	cg20948024	COL8A1;MIR548G;COL8A1	TSS1500;Body;TSS1500
0.00201764	2.22199	0.0498265	cg13070193	ADCY1	TSS1500	Island
0.00202779	2.42562	0.050028	cg16967880	HOXA10;HOXA10	TSS200;Body	Island	Unclassified_Cell_type_specific
0.00202862	4.69456	0.0500419	cg15745900	PREX2;PREX2	TSS200;TSS200	N_Shore
0.00202879	2.55888	0.0500427	cg19313043	NGF	5'UTR	Island
0.00212117	3.26336	0.051683	cg02731042	L3MBTL4	TSS1500	S_Shore
0.00216683	2.28434	0.0525005	cg03740162	DMRT2;DMRT2;DMRT2;DMRT2;DMRT2;DMRT2	1stExon;1stExon;1stExon;5'UTR;5'UTR;5'UTR	N_Shore
0.00220366	2.41998	0.0531574	cg17982497			S_Shore
0.00220969	2.28681	0.053281	cg17730484	DTX3	5'UTR		Promoter_Associated
0.00222274	3.48707	0.0534741	cg23604012	SGPP2	TSS200	Island
0.00222597	2.15902	0.0535243	cg01452444	SASH1	TSS200	Island	Unclassified_Cell_type_specific
0.00222997	2.37004	0.0535934	cg03951424	NFIA;NFIA;NFIA;NFIA	Body;Body;Body;Body	Island
0.00223829	2.02967	0.053743	cg09641077	ARHGEF3;ARHGEF3;ARHGEF3	1stExon;Body;5'UTR	Island	Promoter_Associated
0.00225206	2.05413	0.0539902	cg27411220	DKK1	TSS1500	N_Shore	Unclassified_Cell_type_specific
0.00226655	2.02134	0.0542615	cg19856499	FIGNL2	1stExon	Island
0.00227279	3.4118	0.0543799	cg09198448	PDE1C	5'UTR	Island
0.00228569	3.55051	0.0545916	cg06653045	KCNJ2	TSS1500	Island	Unclassified
0.0022881	3.62086	0.0546284	cg18543270	EPB41L3	5'UTR	N_Shore	Unclassified_Cell_type_specific
0.00245007	2.63976	0.057563	cg15654259			Island	Unclassified_Cell_type_specific
0.00245742	2.29225	0.057707	cg00875272	TAL1;TAL1	5'UTR;1stExon	N_Shore
0.00246627	2.22897	0.0578545	cg10290764	CSMD1	Body	Island
0.00246961	2.40541	0.0579067	cg15444947	TRIL	1stExon	Island	Unclassified
0.00250568	2.64924	0.0585626	cg27467929	PREX2;PREX2	TSS200;TSS200	N_Shore
0.00251839	4.58339	0.0588058	cg06739403	NBEA	5'UTR
0.00253689	2.08415	0.0591222	cg07488576	SDPR	1stExon
0.00256481	2.05481	0.059619	cg00516513			Island
0.00262995	2.65007	0.0607677	cg26146027	THRB;THRB;THRB	TSS1500;TSS1500;TSS1500	Island
0.00264364	2.27902	0.0610056	cg24303731
0.00265035	2.40149	0.061108	cg06796713	MEIS1	Body	S_Shelf
0.00265858	2.00976	0.0612379	cg00355992	ZNF214;NLRP14;ZNF214	5'UTR;TSS200;1stExon	Island
0.00266555	2.17623	0.0613648	cg14345497	HOXB4	1stExon	Island	Unclassified
0.00267405	2.36888	0.0615154	cg17259952				Unclassified
0.00268433	2.63429	0.0616879	cg04681489				Unclassified_Cell_type_specific
0.00269892	2.61323	0.0618876	cg06493080	HOXB7;HOXB7	5'UTR;1stExon	Island
0.00270103	6.2263	0.061902	cg24973150	HOXB7	TSS200	Island	Unclassified
0.0027051	2.22258	0.0619766	cg19874314			N_Shore
0.00279786	2.6899	0.063546	cg09024126	PROM1;PROM1;PROM1	TSS200;5'UTR;1stExon	Island	Unclassified_Cell_type_specific
0.00280737	2.04547	0.0637007	cg13810562	MGC2889;HRASLS	TSS200;5'UTR	Island
0.00280869	2.28911	0.0637141	cg14981807	PROK2;PROK2	Body;Body	N_Shore	Promoter_Associated_Cell_type_specific
0.00281429	2.10489	0.0638036	cg03602280	FAM38B	TSS200	Island
0.00282173	2.04558	0.0639381	cg07362168	ISL1	Body	N_Shore
0.00282313	2.79826	0.0639534	cg21193143	PPFIA2	TSS200	S_Shore
0.0028253	7.60623	0.0639845	cg12874092	VIM	Body	Island
0.00286297	2.28552	0.0646242	cg13804058	NGF	TSS200	Island
0.00291621	2.19658	0.0655632	cg25644243	WDR72	TSS200	Island
0.00292858	2.46169	0.0657537	cg07009823	KIF6	Body	Island	Promoter_Associated
0.00293221	4.00055	0.0658053	cg26365299	HOXA9	TSS1500	Island
0.00293304	4.39467	0.065816	cg14641764	ABR;ABR	TSS200;5'UTR	Island	Unclassified
0.00295966	2.07909	0.0662204	cg03875496
0.00298856	2.00503	0.0667366	cg13247663	FAM110B	5'UTR	Island
0.00302603	4.00164	0.0673557	cg00588920			N_Shore
0.00303465	2.11798	0.067518	cg21681549	NFIA	TSS1500	Island	Promoter_Associated_Cell_type_specific
0.00305736	2.17369	0.0678591	cg06289589	ANKRD5;ANKRD5	TSS1500;TSS1500	N_Shore	Promoter_Associated
0.00307683	2.40451	0.0682125	cg15140334	TSHZ2	TSS200	N_Shore	Unclassified_Cell_type_specific
0.00310605	2.42134	0.0686853	cg09194159	HOXB4	1stExon	Island	Unclassified
0.00312505	2.19879	0.0690165	cg04842426	CHRM2;CHRM2;CHRM2;CHRM2;CHRM2;CHRM2;CHRM2;CHRM2	5'UTR;5'UTR;5'UTR;5'UTR;5'UTR;5'UTR;5'UTR;5'UTR	Island
0.00312539	2.00163	0.0690199	cg06479604	GABRA1;GABRA1;GABRA1;GABRA1;GABRA1;GABRA1	TSS1500;5'UTR;TSS1500;5'UTR;5'UTR;1stExon
0.00313465	2.06974	0.0691597	cg01119763	PRRG1;PRRG1	5'UTR;5'UTR	Island
0.00314218	2.24761	0.0692893	cg02002583			Island	Unclassified_Cell_type_specific
0.00316079	2.11429	0.06959	cg03464573	HOXA9	TSS1500	Island
0.00316739	2.26922	0.0696824	cg05779148	LIMCH1;LIMCH1;LIMCH1;LIMCH1;LIMCH1	Body;Body;Body;Body;Body	Island	Unclassified_Cell_type_specific
0.00318903	2.27056	0.0700723	cg06491116	MPZL3	Body		Promoter_Associated
0.00319547	2.1565	0.0701856	cg14274249	PLEKHG1	5'UTR	S_Shore	Unclassified
0.00322721	2.03639	0.0706483	cg05284750	CALCR;CALCR	TSS1500;TSS1500	S_Shore
0.00325061	2.33771	0.0710157	cg25979559	NHLH2;NHLH2	3'UTR;3'UTR	Island
0.0032573	2.45747	0.0711048	cg08834631	LMLN;IQCG;LMLN;LMLN;LMLN	Body;TSS1500;Body;Body;Body	Island	Promoter_Associated
0.00325874	2.65607	0.071124	cg26327071	HOXB4	TSS200	S_Shore	Unclassified
0.00327761	2.00035	0.0714243	cg01512589	PTCH1;PTCH1	TSS1500;TSS1500	Island
0.00329004	2.35623	0.0716413	cg25819602	DLX6AS	Body	N_Shelf
0.00330932	2.20311	0.071945	cg19439706	TRPA1	TSS200	Island
0.00332365	2.1251	0.0721816	cg14292619	GLIPR1L2	TSS1500	N_Shore	Promoter_Associated
0.0033469	2.71281	0.0725613	cg05583020			N_Shore
0.00335852	2.00125	0.0727712	cg23683800
0.00339887	3.3858	0.0734601	cg15988350	PDE1C	5'UTR	Island
0.0034103	2.30674	0.0736684	cg22471230	MME;MME;MME;MME;MME	5'UTR;TSS1500;TSS200;1stExon;5'UTR	Island	Unclassified_Cell_type_specific
0.00342502	3.77579	0.073894	cg09873164	CRCT1	Body	Island
0.00343853	2.28745	0.0741135	cg04014062	PKIA;PKIA	5'UTR;5'UTR	Island	Promoter_Associated
0.00351657	2.05251	0.0754079	cg00685836	PPFIA2	TSS200	S_Shore
0.00352026	2.36352	0.0754611	cg07529657	GPC6	TSS200	N_Shore
0.00355871	2.4145	0.0760522	cg18627235			Island
0.00356723	2.73436	0.0761673	cg09188868	PIP4K2C;PIP4K2C;PIP4K2C;PIP4K2C	TSS1500;TSS1500;TSS1500;TSS1500	N_Shore	Promoter_Associated
0.00356849	2.18056	0.0761834	cg26959358	RUNX1T1	TSS200
0.00364981	2.19478	0.0774114	cg06289844	HEY2	Body	S_Shore
0.00368181	2.2673	0.0778962	cg10883266	PCCA;PCCA	TSS200;TSS200	Island	Unclassified
0.00368278	2.67627	0.0778962	cg24398479			S_Shore
0.00373039	3.03479	0.0786049	cg17147045	PREX2;PREX2	TSS200;TSS200	N_Shore
0.00374211	2.31779	0.0787758	cg21402832	TNFSF10	1stExon		Promoter_Associated
0.00376855	2.04087	0.0791777	cg06872176	GPR177;GPR177	Body;Body	Island
0.00379298	2.04439	0.0795706	cg06906472	ST6GAL2;ST6GAL2;ST6GAL2	TSS200;5'UTR;5'UTR	Island
0.00383411	2.15712	0.0801535	cg17445120
0.00384325	2.25824	0.0802956	cg00800229	SALL2	1stExon
0.00386242	2.50207	0.0806292	cg18834712			S_Shore
0.00386448	2.94233	0.0806544	cg00622654	DOCK1	TSS1500	Island
0.00387953	2.21438	0.0808522	cg02731293	PRKG1;PRKG1	Body;TSS200	Island
0.00390331	3.29545	0.0812041	cg25721451	MEIS1;MEIS1	5'UTR;1stExon	S_Shore
0.00391126	3.40554	0.0813248	cg14409559	MSC	1stExon	Island	Promoter_Associated
0.003925	2.55192	0.0815385	cg17074212	ZNF215	TSS200	Island	Promoter_Associated
0.00392997	3.2895	0.0816103	cg20450979	GPM6A;GPM6A;GPM6A;GPM6A	5'UTR;5'UTR;1stExon;1stExon	Island	Unclassified_Cell_type_specific
0.0039333	2.40016	0.0816615	cg11390468	IFT57	Body	N_Shore	Promoter_Associated
0.00404105	2.05543	0.0833005	cg07182756	MOCS1;MOCS1	TSS200;TSS200	Island	Unclassified_Cell_type_specific
0.00406337	2.01936	0.0836576	cg23129170	CCDC108;CCDC108	TSS200;TSS200	Island
0.00406453	2.49984	0.0836679	cg15511022			N_Shelf
0.00407276	2.36581	0.083787	cg02644072			N_Shore
0.00407655	2.58288	0.0838263	cg16896079	PDZRN4	1stExon	Island
0.00411661	2.66639	0.084413	cg05496203	MEIS1	Body	S_Shelf
0.00411774	2.59662	0.0844315	cg05857941
0.00412253	2.3637	0.0844964	cg26072705	C17orf51;C17orf51	1stExon;5'UTR	Island	Promoter_Associated
0.00415791	3.7317	0.0850334	cg03117976	FAM38B	TSS1500	Island	Unclassified_Cell_type_specific
0.00420195	2.77433	0.0857019	cg25158147	DKK1	TSS1500	N_Shore
0.00421683	2.08669	0.0859125	cg18171240	CDH2	Body	Island
0.00423413	5.4128	0.0861393	cg10135588	BACH2;BACH2	5'UTR;5'UTR	Island
0.00424901	2.34469	0.0863769	cg01963134	CPNE8;CPNE8	5'UTR;1stExon	Island	Promoter_Associated
0.00431646	2.06383	0.087409	cg19656974			Island
0.00447742	2.22644	0.0897628	cg00596508	CNTN1;CNTN1	5'UTR;5'UTR	Island
0.00455142	2.71933	0.0907929	cg06107816			N_Shore	Unclassified_Cell_type_specific
0.00456074	4.33414	0.0909399	cg12967001	EPB41L3	TSS200	Island	Unclassified_Cell_type_specific
0.00458061	2.20716	0.0911871	cg23538854	IL7;IL7	5'UTR;1stExon	S_Shore	Unclassified_Cell_type_specific
0.00458141	2.09275	0.0911935	cg00333824	CDH7;CDH7;CDH7	1stExon;5'UTR;TSS1500	N_Shore
0.00459061	2.04801	0.0913284	cg17500754			Island
0.00461219	3.57603	0.091661	cg03686593	FAM38B	TSS1500	Island	Unclassified_Cell_type_specific
0.00466159	3.06796	0.0923655	cg11144269	FBXO21;FBXO21	TSS200;TSS200	Island	Promoter_Associated
0.00469247	2.06714	0.0927679	cg00360600	FAM82A1	TSS200	Island	Promoter_Associated
0.00469432	2.35738	0.0927899	cg11654179	DTX3	5'UTR		Promoter_Associated
0.00474995	2.69155	0.0936164	cg05991857			Island
0.00475982	2.02581	0.0937653	cg20138711	ARHGEF3;ARHGEF3;ARHGEF3	1stExon;Body;5'UTR	Island	Promoter_Associated
0.00477363	2.33444	0.0939568	cg06529201	HES7;HES7	TSS1500;TSS1500	N_Shore	Promoter_Associated
0.00481112	3.85112	0.0944602	cg25447652	TDH	Body	S_Shore	Unclassified_Cell_type_specific
0.00484988	2.08015	0.0950185	cg13790603	THRB;THRB;THRB	TSS200;TSS200;TSS1500	Island
0.00489929	2.36197	0.0956884	cg00612138	SCN9A	5'UTR	N_Shore
0.00492034	2.06645	0.0959447	cg14882669	TRIL	1stExon	Island	Unclassified
0.00496821	2.26055	0.0965771	cg17407677			S_Shore
0.00497801	2.06603	0.0966818	cg08555552			N_Shore
0.00498062	2.27667	0.0967112	cg14214706	FGF14	Body	Island
0.00500456	3.4113	0.0970592	cg22478591	GPM6A;GPM6A;GPM6A;GPM6A	5'UTR;5'UTR;1stExon;1stExon	Island	Unclassified_Cell_type_specific
0.00502141	2.8196	0.0972631	cg04996689	ITGA2	Body	S_Shore	Promoter_Associated_Cell_type_specific
0.00503612	2.40061	0.0974329	cg14425468				Unclassified_Cell_type_specific
0.00503939	2.05292	0.0974662	cg19598293			S_Shore	Promoter_Associated
0.00508594	2.41331	0.0981753	cg05188549	TDRKH;TDRKH;TDRKH;TDRKH	5'UTR;5'UTR;5'UTR;5'UTR	Island	Promoter_Associated
0.00509824	2.73064	0.098344	cg07336230	KIF6	TSS200	S_Shore	Promoter_Associated
0.00516712	2.74783	0.0993004	cg04203238	PROM1;PROM1	TSS200;TSS200	Island	Unclassified_Cell_type_specific
0.00518549	2.43007	0.0995215	cg22585595	LOC401463	TSS200	N_Shore	Unclassified_Cell_type_specific
0.00526273	2.34217	0.10062	cg15071251	TRPC4;TRPC4;TRPC4;TRPC4;TRPC4;TRPC4	5'UTR;5'UTR;5'UTR;5'UTR;5'UTR;5'UTR	N_Shore
0.00526645	2.02125	0.100672	cg13581034	SFXN1	5'UTR	S_Shore	Promoter_Associated
0.00535444	2.03325	0.101821	cg26620959	SYNE1;SYNE1;SYNE1	1stExon;TSS1500;5'UTR	S_Shore
0.00540725	3.82105	0.102557	cg20216802	MME;MME;MME;MME;MME	TSS200;5'UTR;1stExon;5'UTR;5'UTR	Island
0.005471	2.41564	0.103441	cg24128066	CACNB2;CACNB2;CACNB2;CACNB2;CACNB2;CACNB2;CACNB2;CACNB2;CACNB2	Body;Body;Body;Body;Body;TSS200;Body;Body;Body
0.00549468	2.31459	0.103741	cg27109877	ASXL3;ASXL3	5'UTR;1stExon
0.00555467	2.28136	0.104544	cg12033966	PCDH18;PCDH18	1stExon;5'UTR		Unclassified_Cell_type_specific
0.00564528	2.17087	0.105758	cg24228819	CHRM2;CHRM2;CHRM2;CHRM2;CHRM2;CHRM2;CHRM2;CHRM2;CHRM2;CHRM2;CHRM2	1stExon;5'UTR;5'UTR;5'UTR;5'UTR;5'UTR;TSS200;1stExon;1stExon;TSS200;5'UTR	Island
0.0057229	2.25324	0.106715	cg03561455	CBLN2	5'UTR	Island
0.00573251	2.0291	0.106825	cg25999578	HOXA9	TSS1500	Island
0.00582389	2.02505	0.10809	cg05942964
0.00589587	2.13014	0.109088	cg08281415
0.00604972	2.89344	0.111119	cg08688551	KCNJ8	TSS1500
0.0060522	2.85067	0.111152	cg01417569	FAM82A1	TSS200	Island	Promoter_Associated
0.00607429	2.15841	0.111455	cg21847036	SHOX2;SHOX2;SHOX2	Body;Body;Body	S_Shore
0.00608021	2.37018	0.11152	cg17468987	HOXB7	TSS200	Island	Unclassified
0.00609832	2.74234	0.11176	cg21542248	C14orf23;C14orf23	Body;Body	Island	Unclassified_Cell_type_specific
0.00612882	2.82392	0.112169	cg25442239	INTU	TSS1500
0.00616585	2.62035	0.112639	cg02422694	HOXB4	TSS200	S_Shore	Unclassified
0.00617156	2.79677	0.112719	cg18544826	TSHZ2	TSS200	N_Shore	Unclassified_Cell_type_specific
0.00622093	2.29423	0.113385	cg25828181	ZNF334;ZNF334	TSS200;TSS200	Island
0.00622452	2.13586	0.113428	cg02642021	SCN9A	TSS1500	S_Shore
0.00622901	2.02929	0.113493	cg18147485	KCNV1;KCNV1	5'UTR;1stExon	Island
0.00623168	2.50091	0.113527	cg12745764	ZNF804B	TSS1500	N_Shore
0.00623396	2.57036	0.113545	cg04122815	C5orf39	1stExon	N_Shore	Promoter_Associated
0.00623833	2.1151	0.113595	cg09505788			Island	Promoter_Associated
0.00632161	2.92929	0.114677	cg05472468			Island	Unclassified
0.00633015	2.27739	0.114788	cg17563336	PDE4D;PDE4D;PDE4D	Body;Body;Body
0.0063427	2.01203	0.11496	cg11165752			Island	Unclassified_Cell_type_specific
0.00639322	2.03696	0.115598	cg10201483	DST;DST;DST	TSS1500;TSS1500;Body		Unclassified
0.00641669	2.35984	0.115866	cg01899130	GCH1;GCH1;GCH1;GCH1	Body;Body;Body;Body		Unclassified_Cell_type_specific
0.00642878	2.21439	0.115985	cg16048517	CTNND2	TSS1500	Island
0.00643291	2.02326	0.116021	cg04144394			N_Shore
0.00647952	2.30658	0.116638	cg08691567	KRT3	Body	Island	Unclassified_Cell_type_specific
0.00650928	2.17072	0.117018	cg06787716	PCDH18	TSS200
0.00653258	2.11454	0.117336	cg04779631	SH3GL3;SH3GL3	TSS200;TSS200	Island
0.00658163	2.0442	0.118021	cg08130988	EFEMP1;EFEMP1;EFEMP1;EFEMP1;EFEMP1	1stExon;1stExon;5'UTR;TSS1500;5'UTR	Island
0.00658317	2.11857	0.118031	cg17244462	CAMK2D;CAMK2D;CAMK2D;CAMK2D;CAMK2D;CAMK2D;CAMK2D;CAMK2D;CAMK2D;CAMK2D;CAMK2D;CAMK2D	5'UTR;5'UTR;1stExon;1stExon;1stExon;5'UTR;1stExon;5'UTR;1stExon;5'UTR;5'UTR;1stExon	Island	Promoter_Associated
0.00660775	4.19352	0.118292	cg13539030	ARL4C	TSS1500	Island	Promoter_Associated_Cell_type_specific
0.00668667	2.20613	0.11932	cg14335275	LYPD6	TSS200	Island	Unclassified_Cell_type_specific
0.00671888	2.10228	0.119718	cg23665778	DOCK1	TSS200	Island
0.00677473	2.38741	0.120389	cg13265789	UNC5C	TSS1500	Island
0.00684642	2.00882	0.121339	cg24034347			S_Shelf	Unclassified_Cell_type_specific
0.0068611	2.48776	0.121525	cg24996482			Island
0.0068711	2.48158	0.121618	cg01332259	CREB5;CREB5	TSS1500;5'UTR	S_Shore	Unclassified
0.00689085	2.45304	0.121806	cg20319091	VIM	Body	Island	Promoter_Associated
0.00692683	2.26884	0.122218	cg17047981	PCDHB12	TSS200	N_Shore
0.00693631	2.80402	0.122351	cg27431234	INTU;INTU	5'UTR;1stExon
0.00694274	2.07498	0.122442	cg07148197			Island	Unclassified_Cell_type_specific
0.0069719	2.01429	0.122813	cg07310259	NBEA	TSS1500
0.00699663	2.4303	0.12312	cg18647237			N_Shore
0.00701343	2.62079	0.123325	cg05293738	PREX2;PREX2	TSS1500;TSS1500	N_Shore
0.00708345	5.77106	0.124192	cg08802097			Island
0.0071129	2.56481	0.124552	cg20034091	ASXL3	TSS200
0.00729773	2.09893	0.126759	cg27532847	GJD2	TSS1500	Island
0.00732808	2.47984	0.127111	cg05765240			Island
0.00737807	2.14981	0.127778	cg26279336	LOC404266;LOC404266;LOC404266;LOC404266;HOXB6;LOC404266	Body;Body;Body;Body;Body;Body	N_Shore
0.0073995	2.14094	0.127996	cg04766136	CCDC39	TSS200	Island	Promoter_Associated
0.0074502	2.72323	0.12859	cg01138981	KIF6	TSS200	S_Shore	Promoter_Associated
0.00746584	2.11536	0.12879	cg07576142	GPC6	1stExon	Island
0.00752112	2.00601	0.129412	cg24198558	TMEM108;TMEM108	TSS200;TSS200	Island
0.00757039	2.0028	0.130016	cg11868041			S_Shelf
0.00759822	2.61183	0.1304	cg08857144	ADD2;ADD2;ADD2;ADD2;ADD2	TSS200;TSS200;TSS200;TSS200;TSS200	Island	Unclassified_Cell_type_specific
0.0076021	2.67772	0.130437	cg25241964	KCND2	TSS1500	N_Shore	Unclassified
0.00761811	2.2993	0.130602	cg02874031	RFX4	Body
0.00763088	2.67491	0.13077	cg17618595	FOXQ1	TSS1500	Island
0.00773868	4.16762	0.132113	cg03817671	EFEMP1;EFEMP1;EFEMP1	TSS1500;TSS1500;TSS1500	Island
0.00774995	2.10328	0.132234	cg12826574			N_Shore
0.00778852	2.35274	0.132706	cg04657224	XKR6	TSS200	Island	Promoter_Associated
0.00779165	2.14829	0.132735	cg27290925	CAMK2D;CAMK2D;CAMK2D;CAMK2D;CAMK2D;CAMK2D	TSS200;TSS200;TSS200;TSS200;TSS200;TSS200	S_Shore
0.00783836	2.05816	0.133344	cg02745211	TMEM108;TMEM108	TSS200;TSS200	Island
0.00792476	2.39451	0.134251	cg20291222	GLIPR1L2	TSS1500	N_Shore	Promoter_Associated
0.00794705	2.18007	0.134496	cg16909109	KIF6	Body	Island	Promoter_Associated
0.00795746	2.01376	0.134612	cg01254303	SRRM4	Body	Island
0.00796769	2.98812	0.134745	cg11154747	IL7;IL7	5'UTR;1stExon	Island
0.00797022	3.13594	0.134759	cg22866015	GPR39	TSS200	Island
0.00801727	2.33841	0.135278	cg07464092	ABR;ABR	Body;5'UTR	Island	Unclassified
0.00803301	2.38293	0.135483	cg05168033	EFEMP1;EFEMP1;EFEMP1	TSS1500;TSS200;TSS200	Island
0.00806195	2.34878	0.13585	cg20419307	PPFIA2	5'UTR	Island
0.00812192	2.00377	0.136561	cg16754467			Island
0.00812847	3.68919	0.13661	cg23020977	PCCA;PCCA	TSS200;TSS200	Island	Unclassified
0.00823511	2.23277	0.137893	cg24712277	HOXB7	TSS1500	Island	Unclassified
0.00824754	3.78666	0.138027	cg01580613	ANKRD5;ANKRD5	TSS200;TSS200	Island	Promoter_Associated
0.00831346	2.17957	0.138798	cg01926877			Island
0.0083261	2.35705	0.138948	cg15690525	PREX2;PREX2	Body;Body	S_Shore
0.00833848	6.08207	0.139118	cg20510845	HOXB7	TSS200	Island	Unclassified
0.00837411	2.19913	0.139552	cg02333852	THRB;THRB;THRB;THRB;THRB;THRB	1stExon;1stExon;5'UTR;5'UTR;1stExon;5'UTR	Island
0.00839618	2.51457	0.139814	cg26867890	KIF6	Body	Island	Promoter_Associated
0.00840991	2.79064	0.139981	cg12837896			Island	Unclassified
0.00851064	3.23873	0.141149	cg07735777	MRPS33;MRPS33	TSS1500;TSS1500	S_Shore	Promoter_Associated
0.00856927	2.36947	0.14182	cg16277479	PDPN;PDPN	TSS200;TSS200	Island
0.00868876	3.70698	0.143221	cg14902356	ANKRD5;ANKRD5	TSS200;TSS200	Island	Promoter_Associated
0.0087305	2.1556	0.143705	cg08376864	MGC2889;HRASLS	TSS1500;TSS200	Island
0.00873323	2.69822	0.143733	cg10664112	KIF5C	Body	Island
0.00874721	2.54293	0.143882	cg19021466	SLC6A15;SLC6A15;SLC6A15	5'UTR;5'UTR;5'UTR	Island
0.00878255	2.1115	0.144293	cg18416576	HOXA10;HOXA10	TSS200;Body	Island	Unclassified_Cell_type_specific
0.00887097	2.05972	0.145202	cg07068756	UCHL1;UCHL1	1stExon;5'UTR	Island
0.00893557	2.30414	0.145943	cg11158179	NFIA;NFIA	1stExon;5'UTR	S_Shore	Promoter_Associated_Cell_type_specific
0.00912621	2.14325	0.148025	cg21467252			N_Shore
0.00915002	2.75134	0.148284	cg08089301	HOXB4	1stExon	Island	Unclassified
0.00918875	2.37313	0.148682	cg05387269			N_Shelf	Unclassified
0.00920005	2.5432	0.148773	cg10434152	GOLSYN;GOLSYN	TSS200;TSS200	S_Shore
0.00924595	2.16786	0.149236	cg07731191			N_Shelf
0.00929745	2.10153	0.149728	cg01469027			Island	Unclassified
0.00930291	2.57139	0.149777	cg11531787	NFIA;NFIA;NFIA;NFIA	Body;Body;Body;Body	Island
0.00931646	2.09596	0.149957	cg05962239	MME;MME;MME;MME;MME;MME	5'UTR;5'UTR;1stExon;5'UTR;1stExon;5'UTR	S_Shore
0.00933908	2.05061	0.150221	cg05135569	DBX2	TSS1500	Island
0.00938368	2.61608	0.150711	cg14946389	GPC6	Body	S_Shore
0.00940123	2.47522	0.150929	cg12874181	LOC401463	TSS200	N_Shore	Unclassified_Cell_type_specific
0.0094687	2.87914	0.15158	cg02017450
0.00949448	2.15248	0.151901	cg00637230	CBLN1	TSS1500	N_Shore
0.00953082	4.86456	0.15229	cg05065669			Island
0.00953254	2.50231	0.152305	cg25912580
0.00953347	2.29456	0.152309	cg27511169	GOLSYN;GOLSYN	TSS200;TSS200	S_Shore
0.00953677	3.24208	0.15234	cg09100013	UNC5C	Body	Island
0.00953935	2.0434	0.152368	cg05798717	TFAP2D	Body	S_Shore
0.00954187	2.51766	0.152385	cg24448259	CPVL;CPVL;CPVL;CPVL	5'UTR;1stExon;1stExon;5'UTR
0.00960185	3.318	0.153088	cg13933262	PCDHGA4;PCDHGA9;PCDHGA1;PCDHGB1;PCDHGB7;PCDHGB6;PCDHGB3;PCDHGB7;PCDHGA6;PCDHGA8;PCDHGA10;PCDHGA5;PCDHGB4;PCDHGA3;PCDHGA2;PCDHGB2;PCDHGA7;PCDHGB5	Body;Body;Body;Body;TSS200;Body;Body;TSS200;Body;Body;Body;Body;Body;Body;Body;Body;Body;Body	Island	Unclassified
0.00962279	3.09629	0.153312	cg00812299			Island	Unclassified
0.00967389	3.98496	0.153834	cg16611967			Island	Promoter_Associated
0.00972737	2.00437	0.154463	cg04411893			N_Shelf
0.00983197	2.21984	0.155614	cg02593579	C12orf49;RNFT2;RNFT2	TSS1500;5'UTR;5'UTR	Island	Promoter_Associated
0.00994288	2.18876	0.156914	cg05024627
