# Supplementary material for: A novel epigenetic AML1‐ETO/THAP10/miR‐383 mini‐circuitry contributes to t(8;21) leukaemogenesis
Source: EMBO Mol Med. 2017 May 24;9(7):933–49. doi: 10.15252/emmm.201607180 (PMC5577530; doi:10.15252/emmm.201607180)
Supplement: Supplementary file 5 — Source Data for Figure 1 [file EMMM-9-933-s003.zip › EMM201607180_SourceDataForFigure_1C.xls]

## Sheet: Sheet1
Term	Count	P-Value	Benjamini
Pathways in cancer	57	0.00055	0.024		FYN RASGRF1 ARHGAP5 SHC1 SHC2 ACTB CAPN2 COMP CAV1 CAV2 COL1A1 COL5A1 COL6A1 COL11A1 COL11A2 CCND1 CCND2 DOCK1 DIAPH1 FLT4 GSK3B IGF1R ITGA11 ITGA2 ITGA9 ITGB7 LAMA5 LAMB2 MAP2K1 MYL10 MYL5 PAK7 PIP5K1C PIK3CD PIK3R2 PIK3R5 PGF PDGFA PDGFB TNXB THBS1 THBS2 AKT1 ERBB2 SRC VEGFC VAV2
Focal adhesion	43	3e-05	0.0053		BCL2L1 CTBP2 CREBBP E2F1 GLI1 RASSF5 TRAF1 AXIN1 BMP4 CASP9 CCNA1 CCND1 EGLN1 EGLN2 EGLN3 FGF14 FGF17 FGF18 FGFR3 FOXO1 FZD1 FZD2 FZD5 FZD9 GSK3B HHIP IGF1R ITGA2 LAMA5 LAMB2 MAP2K1 NTRK1 PTCH1 PIK3CD PIK3R2 PIK3R5 PLCG1 PGF PDGFA PDGFB RET RB1 RARA RARB RXRA RUNX1T1 KIT SHH TCF7L2 AKT1 ERBB2 VEGFC WNT10B WNT11 WNT5B WNT7A
Wnt signaling pathway	28	0.008	0.096		GLI1 AXIN1 BMP4 FZD1 FZD2 FZD5 FZD9 GSK3B HHIP PTCH1 SHH TCF7L2 WNT10B WNT11 WNT5B WNT7A
Cell adhesion molecules (CAMs)	23	0.033	0.2		BCL2L1 CFLAR DFFB TRADD CHP2 CAPN2 CASP9 IRAK2 IRAK3 MAP3K14 NTRK1 PIK3CD PIK3R2 PIK3R5 PRKX PRKAR1B PPP3CA TNFSF10 TNFRSF1A AKT1
Apoptosis	20	0.0027	0.066		CTBP2 CREBBP WIF1 AXIN1 CHP2 CAMK2D CSNK1E CUL1 CCND1 CCND2 DKK1 FRAT1 FZD1 FZD2 FZD5 FZD9 GSK3B LRP5 CSNK2B NFATC1 PLCB2 PRKX PPP3CA TCF7L2 VANGL2 WNT10B WNT11 WNT5B WNT7A
Basal cell carcinoma	16	0.0007	0.024		CCNA1 CCND1 MAP2K1 PIK3CD PIK3R2 PIK3R5 RARA RPS6KB2 RUNX1T1 KIT TCF7L2 AKT1
Chronic myeloid leukemia	16	0.017	0.12
Hematopoietic cell lineage	15	0.092	0.35		CD226 CD40 CDH15 CDH5 CLDN15 CNTN1 ESAM ITGA9 ITGAL ITGB2 ITGB7 HLA-E HLA-DMA HLA-DMB HLA-DPA1 HLA-DRA MADCAM1 NRXN2 PVRL1 PDCD1 SELL SDC3 VCAN
ErbB signaling pathway	15	0.099	0.35		CD14 CD19 CD3E CD5 CD7 CD9 FCER2 DNTT GP9 ITGA2 IL11 IL2RA IL7 HLA-DRA KIT TPO
Acute myeloid leukemia	14	0.0098	0.1		NCK2 SHC1 SHC2 BTC CAMK2D GSK3B MAP2K1 NRG4 PAK7 PIK3CD PIK3R2 PIK3R5 PLCG1 RPS6KB2 AKT1 ERBB2 SRC
