# Supplementary material for: A novel epigenetic AML1‐ETO/THAP10/miR‐383 mini‐circuitry contributes to t(8;21) leukaemogenesis
Source: EMBO Mol Med. 2017 May 24;9(7):933–49. doi: 10.15252/emmm.201607180 (PMC5577530; doi:10.15252/emmm.201607180)
Supplement: Supplementary file 5 — Source Data for Figure 1 [file EMMM-9-933-s003.zip › EMM201607180_SourceDataForFigure_1D.csv]

p.val	FC	TargetID	UCSC_REFGENE_NAME	UCSC_REFGENE_GROUP	RELATION_TO_UCSC_CPG_ISLAND	REGULATORY_FEATURE_GROUP
3.69E-08	4.746327728	cg25743819
2.54E-07	2.538857024	cg19766471	C11orf21;TSPAN32;C11orf21	Body;TSS1500;Body
3.24E-07	4.720504094	cg24159214	CACNA2D2;CACNA2D2	Body;Body	Island	Promoter_Associated
5.26E-07	5.186694566	cg03992149	IRX6	Body	N_Shore
1.27E-06	4.69633619	cg10556636	C10orf11	Body
1.74E-06	5.634424507	cg07188591			Island
1.78E-06	3.319631239	cg09662325	IRX6	Body	N_Shore
3.12E-06	3.407635392	cg00221718
5.26E-06	3.031946988	cg04158018	NFE2	TSS1500
5.33E-06	2.14727106	cg05674150	BNC2	TSS1500	S_Shore
5.93E-06	2.720860176	cg08273740	C11orf21;TSPAN32;C11orf21	Body;TSS1500;Body
6.01E-06	2.57643482	cg20030711	SEPT9;SEPT9;SEPT9;SEPT9;SEPT9;SEPT9;SEPT9	Body;TSS200;5'UTR;Body;Body;Body;Body		Promoter_Associated_Cell_type_specific
9.08E-06	2.357613077	cg07080050	HOXC4;HOXC5;HOXC6	5'UTR;Body;5'UTR	Island
1.06E-05	3.046855099	cg18517195	LRRC49;thap10	TSS1500;1stExon	Island
1.14E-05	2.345722557	cg25578781	ETS1	5'UTR
1.34E-05	3.497129951	cg19948701	SEPT9;SEPT9;SEPT9;SEPT9;SEPT9;SEPT9;SEPT9	Body;TSS200;5'UTR;Body;Body;Body;Body		Promoter_Associated_Cell_type_specific
1.54E-05	3.676893289	cg13237068	CENPJ	Body
1.78E-05	2.627977748	cg13661827			S_Shelf
1.93E-05	3.897107288	cg04887172	CBFA2T3	Body
2.13E-05	2.989211928	cg00094898			Island
2.45E-05	2.061336101	cg21579209	KIAA1549;KIAA1549	Body;Body
2.55E-05	2.829339781	cg14114546	LHFPL2	5'UTR
2.75E-05	3.317042479	cg15229994	SEPT9;SEPT9;SEPT9;SEPT9;SEPT9;SEPT9;SEPT9	Body;TSS200;5'UTR;Body;Body;Body;Body		Promoter_Associated_Cell_type_specific
3.86E-05	2.922926139	cg15834037	ITPKB	Body		Promoter_Associated
4.06E-05	2.804678566	cg00842595	C17orf97	Body	Island
4.54E-05	3.594181661	cg16248756
4.59E-05	3.264536402	cg04064998
4.77E-05	3.135053644	cg08943714	HECA	Body
5.21E-05	2.319916246	cg22284398	PRKCE	Body		Unclassified_Cell_type_specific
5.34E-05	3.881465925	cg01435401	C17orf97	Body	S_Shore
5.36E-05	2.253217548	cg09933836	C8orf75	Body		Unclassified_Cell_type_specific
5.57E-05	2.183930631	cg11810998
6.61E-05	2.171109548	cg16174681	FER	Body
7.57E-05	2.88458509	cg23229770			N_Shelf
8.09E-05	2.181685367	cg06857116	ZSWIM7;ZSWIM7	Body;Body
9.06E-05	2.826426831	cg04598292	NCAPG2	5'UTR	N_Shore
9.83E-05	3.249787369	cg04544858
0.000102341	2.562884776	cg07372034
0.000103957	2.953483335	cg13446689	DNM3;DNM3	Body;Body
0.000105462	2.608386089	cg02549628	SPP1;SPP1;SPP1	TSS1500;TSS1500;TSS1500
0.000109942	2.632962197	cg13300689	CLEC2D;CLEC2D	Body;Body
0.000116419	2.194420291	cg10572465	PTPN22;PTPN22	Body;Body
0.000116936	2.315266283	cg14419435				Unclassified_Cell_type_specific
0.000127139	3.280620008	cg11432943	ASAM	Body		Unclassified_Cell_type_specific
0.000138737	2.300603657	cg05505103
0.000141578	2.706226243	cg05324194			Island
0.000145937	3.966494825	cg25636466			N_Shelf
0.000146852	3.173959024	cg14716968	DLG2;DLG2	TSS1500;Body
0.000146873	2.565140692	cg02788021	KATNAL1	TSS1500	S_Shore
0.000152029	2.120496806	cg04304121	FAM179A	Body
0.000157798	3.01498786	cg02855924	CACNA2D2;CACNA2D2	Body;Body	Island	Promoter_Associated
0.00016266	3.807689165	cg09416154	CD164;CD164;CD164;CD164;CD164	Body;Body;Body;Body;Body	N_Shore
0.000172189	2.626123471	cg10815152	GRIK2;GRIK2;GRIK2	Body;Body;Body
0.000174599	2.493557959	cg26846943	FYN	5'UTR		Unclassified
0.000178079	2.070939273	cg22134162	THOC7	Body
0.000196876	2.122270843	cg27372422	SHKBP1	Body	S_Shelf
0.000201914	2.554364784	cg06062378	MCC;MCC	Body;Body
0.000208501	2.175451523	cg18784875
0.000243356	2.345307509	cg27631817
0.00028144	2.463397371	cg24849049			N_Shelf
0.000287331	3.451801446	cg10152449	CHST12	5'UTR	S_Shore
0.000288329	2.081103848	cg25961099	C11orf21;TSPAN32;C11orf21	Body;TSS1500;Body
0.000289819	2.226907472	cg05922563	ATP6V0A1;ATP6V0A1;ATP6V0A1	5'UTR;5'UTR;5'UTR	S_Shore	Promoter_Associated
0.000291809	2.035156278	cg17452301	PWWP2B;PWWP2B	Body;Body	S_Shore
0.000305016	2.271189083	cg24505713			N_Shelf
0.000309527	2.25775022	cg05581878
0.00034342	4.150980884	cg08403195			Island	Unclassified_Cell_type_specific
0.000348513	2.142684061	cg03223072	ABLIM1;ABLIM1;ABLIM1	Body;Body;Body
0.00037813	3.934311877	cg14773822	SEPT9;SEPT9;SEPT9;SEPT9;SEPT9;SEPT9;SEPT9	Body;TSS200;5'UTR;Body;Body;Body;Body		Promoter_Associated_Cell_type_specific
0.000386533	2.102976025	cg20625334	STAM2	Body		Unclassified_Cell_type_specific
0.000388198	9.234524459	cg12698487	LRRC49;thap10;thap10	TSS1500;5'UTR;1stExon	Island
0.000404084	2.525404624	cg05001389	GFI1B;GFI1B	TSS1500;TSS1500		Unclassified
0.000408842	2.804889436	cg00359365	MIR1976;RPS6KA1;RPS6KA1	TSS1500;Body;Body
0.000417649	2.073283758	cg06078469	MSI2;MSI2	Body;Body	S_Shore
0.000421534	3.606325513	cg01323862	LRRC49;LRRC49;thap10	5'UTR;1stExon;TSS1500	S_Shore	Promoter_Associated
0.000438109	2.7638324	cg06434732	SNX29	Body		Unclassified
0.000461263	2.425376229	cg22359781
0.000472307	2.092583616	cg05156137	RCAN1;RCAN1;RCAN1	5'UTR;Body;1stExon
0.000501551	2.006393629	cg14113739	COL5A1	Body	N_Shore
0.000508103	2.43799118	cg12183501	HPS3	Body
0.000534638	2.512244888	cg11564601				Unclassified
0.000557526	2.494859097	cg09772792			Island
0.000561745	2.020559169	cg14583999	TMEM111	Body
0.00057563	2.962859783	cg14785527	STAMBPL1	5'UTR
0.000577149	2.272786242	cg27558693
0.000584159	3.110402959	cg07788865
0.000585983	3.303503275	cg06913958	BCL10	TSS1500	S_Shelf
0.000594853	4.446574814	cg15191798	LRRC49;thap10;thap10	TSS1500;5'UTR;1stExon	Island
0.000596104	8.113184108	cg07161172	LRRC49;thap10	TSS200;TSS200	S_Shore	Promoter_Associated
0.000616378	2.107836123	cg11284147			N_Shelf
0.000622199	3.906961508	cg24473500	UNC84A;UNC84A	5'UTR;5'UTR		Promoter_Associated
0.000679372	2.100223453	cg16925459	HDAC9;HDAC9;HDAC9;HDAC9;HDAC9	Body;Body;Body;Body;Body
0.000685893	2.281163096	cg16037981	RAP1GAP2;RAP1GAP2	Body;Body		Promoter_Associated
0.000711997	2.025539464	cg12146699
0.000730206	2.502944775	cg24222995	TRIL	1stExon	Island	Unclassified
0.00073484	2.31671555	cg19697042
0.000748348	2.40764414	cg14191476	P2RY12;MED12L;P2RY12	TSS1500;Body;5'UTR
0.000751607	2.339553347	cg22210337	C11orf21;TSPAN32;C11orf21	Body;TSS1500;Body
0.000771115	2.719149332	cg00539347
0.000790858	2.309489851	cg15028458	C3orf67	Body
0.000815886	2.982814108	cg17099656	CERK	TSS1500		Promoter_Associated
0.000840162	3.315850315	cg09853702
0.000841906	3.786955953	cg27591349	DKK1	1stExon	Island	Unclassified_Cell_type_specific
0.00084828	2.338809772	cg19578660
0.000858195	2.826778627	cg13027142	NRXN1;NRXN1;NRXN1	Body;Body;Body		Unclassified_Cell_type_specific
0.000862545	3.288463195	cg09445939	DKK1;DKK1	5'UTR;1stExon	Island	Unclassified_Cell_type_specific
0.000862851	3.301804829	cg21276549	FGF14;FGF14	Body;Body	N_Shore
0.000929475	5.609018045	cg25045219	C17orf97	Body	Island	Promoter_Associated
0.000956708	2.957694098	cg22681784	SPINK2	Body	N_Shore	Unclassified_Cell_type_specific
0.00097609	2.63912637	cg08340737			S_Shelf
0.000981278	2.01418855	cg00903308			N_Shore
0.000995056	4.737329251	cg22211154	NRG4	TSS200
0.001030665	4.199569564	cg20631750	BMP7	Body	Island
0.001034711	3.945695553	cg00371829	NRG4	TSS200
0.001041946	2.830327405	cg22151644	HOXC4	5'UTR	N_Shore	Unclassified
0.001103956	2.355690724	cg10791541	CACNA2D3	Body
0.001138786	2.483127799	cg18700940	MAP3K14	5'UTR		Promoter_Associated_Cell_type_specific
0.001168044	2.238528878	cg14372792	FAM174B	Body
0.001203249	2.143931906	cg11646762
0.001227174	2.020494472	cg03266686
0.001239193	2.676364492	cg26988406	BHLHE22	TSS200	N_Shore
0.001276694	3.094474155	cg02495743
0.001369327	5.449810299	cg07592723			Island
0.001382027	2.30816434	cg14457284	GFI1B;GFI1B	TSS1500;TSS1500		Unclassified_Cell_type_specific
0.001386273	2.694789172	cg05764376	LRRC49;thap10	TSS1500;1stExon	Island
0.001395789	2.028176781	cg10780949	SMAD3;SMAD3;SMAD3	Body;1stExon;5'UTR
0.001461118	2.956044246	cg19734536	SLAMF1	Body		Unclassified_Cell_type_specific
0.00148168	3.276811614	cg12111149			Island	Unclassified_Cell_type_specific
0.001494727	2.18833136	cg02589695	RASSF5;RASSF5;RASSF5	Body;Body;1stExon	S_Shore	Promoter_Associated
0.001516295	2.116744235	cg06285727	ATG16L2	TSS1500	N_Shore	Promoter_Associated
0.001551854	2.70056839	cg15818008	C11orf34	Body
0.001568897	2.342452767	cg08621846	TMEM65	Body	N_Shore
0.001606592	4.104662467	cg03357798			Island
0.001654962	2.868862361	cg22136363	LSP1;LSP1;LSP1;LSP1	3'UTR;3'UTR;3'UTR;3'UTR
0.001668757	2.560962617	cg19708554	FAM78B	TSS1500	S_Shore	Unclassified
0.001753719	3.097041528	cg15947697	PSORS1C3	TSS1500	N_Shore
0.001764938	4.288887997	cg11765288	HDAC9;HDAC9;HDAC9;HDAC9;HDAC9	TSS200;5'UTR;5'UTR;TSS200;TSS200		Unclassified_Cell_type_specific
0.001798561	2.039848122	cg13424923				Unclassified_Cell_type_specific
0.001845506	2.179187506	cg00135293	GRIK2;GRIK2;GRIK2	Body;Body;Body
0.001852473	2.044732472	cg07102913	PCDHB13	TSS200	N_Shore
0.001872726	2.733828171	cg19327341	PAIP2B	TSS200	Island	Promoter_Associated
0.001908396	2.111398325	cg25865108
0.001933699	22.0467357	cg24190127	LRRC49;thap10	TSS200;TSS200	S_Shore	Promoter_Associated
0.00200173	4.686819495	cg08636385
0.00204166	2.052176322	cg09814633
0.002067753	2.242024671	cg21002970	MTA2;MTA2	1stExon;5'UTR	Island	Promoter_Associated
0.002073216	3.629446838	cg19853494	SELL	Body		Unclassified
0.002082909	2.161233434	cg21002970	AHCYL2;AHCYL2	Body;Body
0.002103109	3.055196822	cg21422871	FGGY;FGGY	Body;Body
0.002158048	2.187016277	cg06163371	EPHA10;EPHA10	TSS200;TSS200	Island
0.002168227	2.329274949	cg05942964
0.002168452	2.663342943	cg12143499
0.002194303	2.01269928	cg26164488				Unclassified_Cell_type_specific
0.002286981	2.341746005	cg04397884	PELI2	Body
0.002381142	2.230778927	cg26120842				Unclassified_Cell_type_specific
0.002418511	2.350525611	cg12373195	XPOT;XPOT	1stExon;5'UTR	Island	Promoter_Associated
0.002454941	2.259988482	cg10898024
0.002455894	2.295402205	cg17259952				Unclassified
0.002477303	2.632262381	cg05898591
0.002490459	2.227532454	cg22730004	SPTA1	TSS1500
0.002513406	3.037177526	cg08684639	WDR17;WDR17	5'UTR;5'UTR	Island	Promoter_Associated
0.002618437	2.135414995	cg00328376	SKAP2	Body	N_Shore
0.00263433	2.106196834	cg01616394				Unclassified_Cell_type_specific
0.002664682	2.234345097	cg13679804
0.002682816	2.05163027	cg03466998	NLRP3;NLRP3;NLRP3;NLRP3;NLRP3	TSS1500;5'UTR;TSS1500;TSS1500;5'UTR
0.00269937	4.987336625	cg13407456			Island
0.002734402	4.675474358	cg12621514	DKK1	TSS1500	N_Shore
0.002798964	2.68740984	cg03950172	LRRC49;thap10	TSS200;TSS200	S_Shore
0.002819054	2.536563129	cg25024993	PCDHA7;PCDHA6;PCDHA11;PCDHA11;PCDHA10;PCDHA4;PCDHA11;PCDHA8;PCDHA6;PCDHA1;PCDHA2;PCDHA1;PCDHA9;PCDHA11;PCDHA5;PCDHA3;PCDHA10	Body;Body;1stExon;1stExon;Body;Body;5'UTR;Body;Body;Body;Body;Body;Body;5'UTR;Body;Body;Body	N_Shore
0.002833279	2.451530851	cg07060794	IGF2BP3	Body
0.002861022	2.07463145	cg03772227			N_Shelf
0.002896125	2.216420825	cg11794356	OR6C3	1stExon
0.002975056	2.389672925	cg27300494	HRNBP3	Body	Island	Unclassified_Cell_type_specific
0.003039424	2.127733206	cg08907834	IRX6	Body	N_Shore
0.003113573	2.064925942	cg17566541	LSP1;LSP1;LSP1;LSP1	3'UTR;3'UTR;3'UTR;3'UTR
0.003116366	2.062492113	cg11288999	ADCK4;ITPKC;ADCK4	5'UTR;TSS1500;TSS1500	N_Shore	Promoter_Associated
0.003249374	2.437532594	cg23408104			S_Shelf
0.003267534	2.149683331	cg20169988	S100A9	Body
0.0033323	2.420819338	cg07006935	VOPP1	Body		Unclassified_Cell_type_specific
0.003339458	3.536163635	cg07255674	TRIL	1stExon	Island	Unclassified
0.003363258	2.131928495	cg02914097
0.003366388	2.747760246	cg23792308	COX10	Body		Unclassified
0.003374085	2.895149398	cg08448589			Island
0.003425476	2.29025299	cg15278262
0.003452514	2.193281946	cg06928797	SIK3	Body	N_Shelf	Promoter_Associated_Cell_type_specific
0.003493341	3.727197888	cg06820905			Island
0.003567547	4.022112034	cg01710857	LRRC49;thap10	Body;TSS1500	S_Shore	Promoter_Associated
0.003579018	4.187549809	cg17113602			N_Shore
0.003617567	2.274202097	cg18771737	ANO10	Body
0.003639193	3.268596317	cg22583065	FGF14	Body	Island
0.003646487	3.175548816	cg17726266	UACA	TSS1500	Island	Unclassified
0.003710397	2.583182572	cg26856316	GPR149	1stExon	Island
0.003733268	2.245441533	cg20556702	C21orf91;C21orf91;C21orf91	TSS200;TSS200;TSS200	Island	Promoter_Associated
0.003740925	2.07819289	cg04464946	PTPRR;PTPRR	1stExon;5'UTR
0.003742886	2.007787531	cg16639540	NINJ2	Body	N_Shore	Unclassified_Cell_type_specific
0.003856265	2.123485481	cg16009633	PREX2;PREX2	TSS1500;TSS1500	N_Shore
0.00393549	2.577602615	cg01572940			S_Shore	Unclassified_Cell_type_specific
0.004052638	2.415047965	cg09151381	PAIP2B	TSS1500	S_Shore	Promoter_Associated
0.004052788	2.180448014	cg06544111	EVX1	TSS1500	N_Shore
0.00407199	2.05782492	cg18081375	TSPAN32;C11orf21;C11orf21	Body;TSS1500;TSS1500
0.004156037	2.264544577	cg24512093	ROBO1;ROBO1;ROBO1;ROBO1	Body;Body;Body;Body
0.004160299	2.526698121	ch.19.21460585R			S_Shore
0.004213713	2.230111733	cg16199747
0.004222261	2.463539657	cg20645074	ADCY6	5'UTR	Island	Unclassified
0.004308014	2.242362351	cg18769353	PTN	TSS200
0.004370415	2.657466577	cg09396217	ANGPT1	TSS200
0.004448672	2.08290247	cg14584535	GPR21;RABGAP1	1stExon;Body
0.004459731	2.314874205	cg08976810	FGF10	TSS1500
0.004550304	3.862558283	cg18031596	ANGPT1	TSS200
0.004654131	4.845034785	cg27616227	ANGPT1	TSS200
0.004712974	2.031511003	cg15994861
0.004889406	2.266444105	cg00600844	SEMA5A	TSS200	Island
0.004914109	2.528700707	cg26294667	FAM110B	TSS200	Island
0.0049436	2.05825886	cg16962463
0.00500179	2.258563551	cg09715353	TMEM37	Body	Island
0.005031119	2.585923211	cg13231700	EPHA4	Body	N_Shore	Promoter_Associated
0.005039764	2.293138032	cg00849713			Island
0.005062996	3.073390431	cg03614513	TSPAN2	1stExon	Island	Unclassified_Cell_type_specific
0.005066176	3.270570747	cg17067116	CREB5;CREB5	TSS1500;5'UTR	S_Shore
0.005105894	2.146848305	cg02933679	PDPN;PDPN	TSS200;TSS200	Island
0.005218668	2.274282858	cg24497836	MYEF2	TSS200	S_Shore	Promoter_Associated
0.005226311	2.477157931	cg09571972	GMDS	Body		Unclassified
0.005255646	2.058925064	cg21618620			Island	Unclassified_Cell_type_specific
0.005333299	2.34694171	cg18723409	LSP1;LSP1;LSP1;LSP1	3'UTR;3'UTR;3'UTR;3'UTR
0.005362444	2.03137691	cg15225201	NLGN1	5'UTR
0.005437168	2.487027203	cg20165746	ERI1	Body
0.005546052	2.410090343	cg15564098	EVX1	TSS1500	N_Shore
0.005568397	4.706572402	cg22001496			Island
0.005588507	2.460681113	cg20001829	TMEM25;TMEM25;TMEM25;TMEM25;TMEM25;TMEM25	5'UTR;5'UTR;5'UTR;5'UTR;5'UTR;5'UTR	S_Shore
0.005609416	4.646115359	cg15089487	LRRC49;thap10	1stExon;TSS1500	S_Shore	Promoter_Associated
0.00565979	3.43391852	cg27663938	C12orf42;C12orf42	Body;Body	Island
0.005662297	2.355095136	cg15531512
0.005761185	2.979475299	cg18532727	C17orf51;C17orf51	1stExon;5'UTR	Island	Promoter_Associated
0.005807078	2.107413822	cg01119319
0.005850019	12.18898	cg00455526	TRIL	1stExon	Island	Unclassified
0.005886111	2.512084504	cg02104138
0.005922998	5.146146237	cg15745900	PREX2;PREX2	TSS200;TSS200	N_Shore
0.006022134	2.939174508	cg07684796	DKK1	1stExon	Island	Unclassified_Cell_type_specific
0.006224819	2.341628818	cg24966363
0.006296954	2.072935567	cg03577157	RNU5E;SSBP2;RNU5D	Body;3'UTR;Body
0.006298771	2.313491344	cg03556653
0.006314842	2.305373657	cg22104578	RAPGEF4;LOC91149	Body;TSS1500	S_Shore
0.006348246	2.118738814	cg26597242	GABRA1;GABRA1;GABRA1;GABRA1;GABRA1	TSS1500;TSS1500;TSS1500;5'UTR;TSS200
0.006348364	2.425603611	cg08130572	FYN;FYN	5'UTR;TSS1500		Promoter_Associated_Cell_type_specific
0.006474616	2.190625874	cg01244124	UACA	TSS1500	Island	Unclassified
0.006717441	3.043671392	cg01403803	ZNF608	Body	N_Shore
0.006815068	2.926170477	cg13847070	KLHL3;KLHL3	5'UTR;1stExon		Unclassified
0.00682294	2.543072445	cg25178500
0.006873335	7.978869782	cg26261358
0.00688208	2.945264199	cg02691192
0.007033828	2.297413096	cg00366471	LRRC49;thap10	TSS200;TSS1500	S_Shore	Promoter_Associated
0.007080445	2.437651042	cg26325335	CACNA2D2;CACNA2D2	Body;Body	Island	Promoter_Associated
0.007097295	2.690359215	cg14815301			Island	Unclassified_Cell_type_specific
0.007471828	2.228810941	cg15382933	CD59;CD59;CD59;CD59;CD59;CD59;CD59;CD59	5'UTR;TSS1500;5'UTR;TSS1500;5'UTR;TSS1500;TSS1500;5'UTR
0.007511312	2.160388251	cg26780125			S_Shelf
0.007545485	2.231852844	cg15374924			S_Shelf
0.008101299	2.018908087	cg01461199	SNTB1	Body	N_Shore
0.00815544	2.053330027	cg15830509	HOXC11;HOXC11	5'UTR;1stExon	Island	Unclassified_Cell_type_specific
0.008240745	3.975633118	cg13254584	CCDC60	TSS200	Island
0.008283071	3.628199716	cg04842426	CHRM2;CHRM2;CHRM2;CHRM2;CHRM2;CHRM2;CHRM2;CHRM2	5'UTR;5'UTR;5'UTR;5'UTR;5'UTR;5'UTR;5'UTR;5'UTR	Island
0.00832413	2.3397144	cg24453118	LRCH1;LRCH1;LRCH1	Body;Body;Body
0.008410722	2.028995095	cg27032352	C21orf94	TSS1500
0.008520881	2.051717406	cg11220663	ADD2;ADD2;ADD2;ADD2;ADD2	5'UTR;5'UTR;5'UTR;5'UTR;5'UTR	Island	Unclassified_Cell_type_specific
0.00854428	4.383715921	cg09642670	ZNF831	Body	Island	Unclassified
0.008556226	2.054517651	cg16976870			N_Shore	Unclassified
0.008638963	2.341224693	cg25085729	CUBN	Body
0.008648949	3.0850944	cg06617456	PREX2;PREX2	1stExon;1stExon	Island
0.009016082	2.535538162	cg01064265	IRX6	Body	Island
0.009055542	3.241365513	cg08052292	ARHGEF3;ARHGEF3;ARHGEF3	Body;Body;Body		Unclassified
0.009074595	2.421766464	cg02198701	IRX6	3'UTR	N_Shore
0.009134625	2.235080591	cg06875488	SORCS2	Body
0.009157387	4.393888854	cg17741501			Island	Unclassified_Cell_type_specific
0.009223877	2.157604757	cg09002358
0.009229731	2.031993618	cg10985914	ATF3	5'UTR
0.009312406	2.742377215	cg11491749	MAP4K3	TSS1500	S_Shore
0.009367845	2.205885374	cg04100595
0.009450177	2.524043356	cg11091914	LRP12;LRP12	Body;Body	N_Shelf
0.009571526	5.169775826	cg23736843	RASAL1	Body	Island	Unclassified_Cell_type_specific
0.00963943	2.5339665	cg10883901	CYP26B1	Body	Island
0.009718789	2.837418432	cg03625260			Island
0.009807401	3.60718585	cg18551877	GLYATL2	TSS200
0.009834952	2.501117865	cg15701047	PLXDC2	Body	Island
0.009920296	2.976164988	cg01369406	ANKRD5;ANKRD5	TSS1500;TSS1500	N_Shore	Promoter_Associated
0.009977359	4.977067411	cg23697546	HOXC4;HOXC5;HOXC6;HOXC6	5'UTR;Body;3'UTR;3'UTR	N_Shore	Unclassified_Cell_type_specific
0.010053376	2.216232655	cg19761594	NFE2	TSS1500		Promoter_Associated
0.01019446	2.286964335	cg24845274	CHRM2;CHRM2;CHRM2;CHRM2;CHRM2;CHRM2;CHRM2;CHRM2	5'UTR;5'UTR;5'UTR;5'UTR;5'UTR;5'UTR;5'UTR;5'UTR	Island
0.010278361	2.456816183	cg09157813	CASP12	Body
0.010391689	2.693912111	cg22025849			N_Shore
0.010398426	2.528329313	cg06878499
0.010754496	2.371550543	cg23884076	CXCL10;ART3	TSS1500;5'UTR
0.01081789	2.378833209	cg09902379	GABRB2;GABRB2	Body;Body	N_Shore
0.010850949	2.033543098	cg20342079	BCAT1	Body	N_Shore
0.010896676	2.168453597	cg14188639	INS-IGF2;IGF2AS;IGF2;IGF2;IGF2AS;IGF2	Body;TSS1500;5'UTR;5'UTR;TSS1500;TSS1500	Island
0.010899861	2.294480352	cg24368848	ZSCAN1	TSS1500	Island
0.01098057	2.091704108	cg27351813	SHANK1	Body	N_Shore
0.011178113	2.140352483	cg18734428	ADAMTSL3	TSS1500	N_Shore
0.011192836	2.621531062	cg05775862
0.01119837	3.405581475	cg04427254			S_Shelf
0.011237902	2.065820731	cg21433125	HDAC9;HDAC9;HDAC9;HDAC9;HDAC9	TSS200;5'UTR;5'UTR;TSS200;TSS200		Unclassified_Cell_type_specific
0.011268268	2.193444893	cg11217218			S_Shore
0.011276795	2.457763485	cg19343464	GRIA4;GRIA4;GRIA4;GRIA4;GRIA4	5'UTR;5'UTR;5'UTR;1stExon;5'UTR	S_Shore	Unclassified_Cell_type_specific
0.011283343	2.106236967	cg15795787			S_Shore
0.011345447	3.067488305	cg12717594	RECK	Body	Island	Promoter_Associated
0.011430614	5.904338468	cg16034881	LRRC49;thap10	TSS200;TSS200	S_Shore	Promoter_Associated
0.011548145	2.410673795	cg16754467			Island
0.011756844	2.237772221	cg17209188	IGF2BP3	Body
0.011858166	2.910370684	cg06771188				Unclassified_Cell_type_specific
0.012008005	2.463763574	cg21350697	LRRC27;LRRC27;LRRC27;LRRC27;LRRC27	Body;Body;Body;Body;TSS1500	S_Shelf
0.012071582	2.126347191	cg11869007	FIGNL2	1stExon	Island
0.012107087	2.665178809	cg13318771	SORCS2	Body
0.012179736	2.359333977	cg19816235	SKAP2	3'UTR		Unclassified_Cell_type_specific
0.012239261	2.569539001	cg22274539	C12orf42;C12orf42	Body;Body	Island
0.012462979	2.091292663	cg02592133	C2orf55	5'UTR
0.012466564	2.154781699	cg21037604	CBLN4	Body	N_Shore
0.012701027	2.163571647	cg15016701	PPM1H	Body		Unclassified_Cell_type_specific
0.012701542	2.890056966	cg05124129	CPNE8	TSS200	Island	Promoter_Associated
0.012723677	2.449358169	cg15185804	PGM3;RWDD2A	5'UTR;TSS1500	N_Shore
0.012889909	2.414638077	cg12459280	RUNX1;RUNX1	Body;Body	S_Shore	Promoter_Associated
0.012902804	2.324278651	cg06000951	MOCS1;MOCS1;MOCS1	Body;1stExon;5'UTR	Island	Unclassified_Cell_type_specific
0.012916422	2.542747919	cg24307368	SLN	TSS200
0.012955885	3.092296064	cg07283896
0.013329964	3.403391594	cg21784036	CPNE8	TSS1500	N_Shore	Promoter_Associated
0.013449555	3.57710455	cg03541334	ZBTB12	TSS1500	S_Shore	Promoter_Associated
0.013592044	2.588409787	cg24697433	TRIM27	Body
0.013648651	6.034782817	cg24347663	ADD2;ADD2;ADD2;ADD2;ADD2	TSS200;TSS200;TSS200;TSS200;TSS200	Island	Unclassified_Cell_type_specific
0.013686791	3.134045736	cg09426383	SKAP2	Body
0.01387238	2.171205673	cg11931116	DKK1;DKK1	5'UTR;1stExon	Island	Unclassified_Cell_type_specific
0.013966594	2.948163168	cg24401490	SCHIP1	Body	S_Shore
0.01407527	2.514978277	cg04203883	HOXC11	Body	Island	Unclassified
0.014383395	3.408463228	cg17174775	AASS	TSS1500	Island	Unclassified
0.01475967	3.42989356	cg27204739	ANKRD5;ANKRD5;ANKRD5;ANKRD5	1stExon;1stExon;5'UTR;5'UTR	Island	Promoter_Associated
0.01494573	3.725673487	cg16277479	PDPN;PDPN	TSS200;TSS200	Island
0.015072085	2.451468006	cg26645082	SHANK2	Body	N_Shore
0.015081437	2.457892548	cg14882669	TRIL	1stExon	Island	Unclassified
0.015128193	3.12766114	cg16370660	ARHGAP5;C14orf128;ARHGAP5	5'UTR;TSS1500;5'UTR	S_Shore	Promoter_Associated
0.015259255	2.784987539	cg26726589	SOX12;SOX12	5'UTR;1stExon	Island	Promoter_Associated
0.015281046	2.628515197	cg24084891	DCC	Body	S_Shore
0.015472429	2.126859216	cg13597554	FGF7;C15orf33	Body;Body
0.015780631	2.223747499	cg05392777	MGAT4C	5'UTR
0.015818445	2.423100174	cg06907391	GABRA1;GABRA1;GABRA1;GABRA1;GABRA1;GABRA1	TSS1500;5'UTR;TSS1500;5'UTR;5'UTR;1stExon
0.015895268	2.228505474	cg26398656	OSBPL1A;OSBPL1A	Body;TSS200	S_Shore
0.01590363	2.020366005	cg24011073	LPIN1	Body
0.016001785	2.332613279	cg19216792	SKAP2	Body
0.016084887	2.746604517	cg20747577	SKAP2	Body
0.016230008	2.306491384	cg13454331	PAIP2B	TSS1500	S_Shore	Promoter_Associated
0.016309171	2.319357039	cg18863595	GRM7;GRM7;GRM7;GRM7	1stExon;5'UTR;5'UTR;1stExon	Island
0.016482229	2.005292158	cg06872519	ZNF215	TSS200	Island	Promoter_Associated
0.016716958	3.235829753	cg02052767	CREB5	5'UTR	Island	Unclassified
0.016784483	2.012032927	cg21390624	EYA4;EYA4;EYA4	TSS1500;TSS1500;TSS1500	N_Shore
0.016936837	2.338006738	cg21254939	SORCS2	Body
0.017013017	2.088115824	cg18998938			S_Shelf
0.017014423	2.297653452	cg01258587	RECK	TSS200	N_Shore	Promoter_Associated
0.017149049	2.032987231	cg26967211	PRRG1;PRRG1	TSS200;TSS200	N_Shore
0.017215316	3.745105008	cg24124029	C20orf103	Body	Island
0.017298169	3.223759719	cg24280540			Island
0.017310139	2.194412618	cg22851691			S_Shore	Unclassified_Cell_type_specific
0.017338677	2.459098958	cg25037384	OTX1	TSS1500	Island
0.017554312	3.045666537	cg24114154	HOXB4	TSS200	S_Shore	Unclassified
0.01764162	2.59938359	cg17790852	ODZ3	Body	S_Shore	Unclassified_Cell_type_specific
0.017688863	2.527051123	cg01534145	CREB5	5'UTR	Island	Unclassified
0.017718763	2.25072858	cg22474886	SASH1	TSS1500	Island
0.017794859	3.079600935	cg15654259			Island	Unclassified_Cell_type_specific
0.017857662	2.395056183	cg17147045	PREX2;PREX2	TSS200;TSS200	N_Shore
0.018007255	2.007020441	cg07195224	AIM2	TSS1500		Promoter_Associated
0.018209228	4.294883335	cg08857144	ADD2;ADD2;ADD2;ADD2;ADD2	TSS200;TSS200;TSS200;TSS200;TSS200	Island	Unclassified_Cell_type_specific
0.018246068	2.068254863	cg18204321	TGIF1;TGIF1;TGIF1;TGIF1;TGIF1;TGIF1;TGIF1;TGIF1;TGIF1	5'UTR;Body;5'UTR;Body;5'UTR;Body;Body;5'UTR;1stExon	S_Shore
0.018251721	2.328758616	cg06023702	PAIP2B	TSS200	Island	Promoter_Associated
0.018569442	2.514691118	cg02851793	SRGN	Body		Promoter_Associated
0.018804537	2.508821949	cg11784887	MFHAS1	Body		Unclassified_Cell_type_specific
0.018913168	2.023838138	cg10146935	SAMD11	Body	Island	Unclassified_Cell_type_specific
0.019027032	2.129592404	cg04708601	GRIK2;GRIK2;GRIK2	Body;Body;Body
0.019133542	2.167429504	cg03240301	IGF2BP3	Body
0.019164262	3.581759178	cg20419307	PPFIA2	5'UTR	Island
0.019169257	2.023083414	ch.15.65986670F
0.019192719	2.659635733	cg09641077	ARHGEF3;ARHGEF3;ARHGEF3	1stExon;Body;5'UTR	Island	Promoter_Associated
0.019409254	2.016987036	cg26915799	IPO9	3'UTR
0.019463286	2.428452247	cg03167429	KIRREL3;KIRREL3;KIRREL3;KIRREL3	1stExon;5'UTR;5'UTR;1stExon	Island
0.019471473	2.35940869	cg17949440	LRRC4C;LRRC4C	5'UTR;1stExon		Unclassified_Cell_type_specific
0.019512862	5.605493606	cg17151990	FAM110B;FAM110B	1stExon;5'UTR	Island
0.019677512	2.439457061	cg19746940	TBX5;TBX5;TBX5;TBX5	Body;Body;Body;Body	N_Shore
0.019816539	2.255847599	cg01296889			Island
0.020319725	4.679215668	cg03107235	ATP8A2	Body	Island	Unclassified_Cell_type_specific
0.020444857	3.244413671	cg22681934	NCAN	TSS1500	N_Shore
0.020659578	2.888710766	cg03730533	SKAP2	Body
0.020671158	2.529044616	cg04529724	RAET1G	TSS200	S_Shore	Unclassified_Cell_type_specific
0.020772578	3.525659123	cg14343214	EYA4;EYA4;EYA4	TSS1500;TSS1500;TSS1500	N_Shore
0.020807427	5.896885888	cg20193324	SHISA2	TSS1500	Island
0.020880881	3.212102191	cg02574731				Promoter_Associated_Cell_type_specific
0.020942007	2.134021761	cg11670605	PLCXD3	TSS200	S_Shore
0.021053198	2.147792692	cg07442479	GDNF;GDNF	1stExon;5'UTR	Island
0.021191884	2.107675714	cg12060713	FEZF1;FEZF1	TSS1500;TSS1500	N_Shore
0.021219648	2.897555617	cg00025647			Island
0.021270707	2.525852836	cg05947181	SHROOM4;SHROOM4	TSS1500;TSS1500	S_Shore
0.021354664	2.113192517	cg09306214	TACR1;TACR1	TSS1500;TSS1500	Island	Unclassified
0.021420009	2.68574174	cg26249106	RFX6	TSS200	Island
0.021491842	2.650761321	cg06764333	EYA4;EYA4;EYA4	5'UTR;5'UTR;5'UTR	S_Shore
0.021548325	2.155026523	cg17484671			Island	Unclassified_Cell_type_specific
0.021569917	2.102913422	cg14170545	ABCA1	5'UTR	N_Shore	Promoter_Associated
0.021606247	2.232120931	cg12252069	SKAP2	Body
0.021629087	2.174534675	cg17608350				Promoter_Associated_Cell_type_specific
0.021649923	2.064856504	cg10421247	CCDC64	Body	N_Shore	Promoter_Associated
0.02170266	2.191267704	cg17525428	SHANK1	Body	N_Shore
0.021720343	2.565607169	cg08700032			Island
0.021868592	4.574759441	cg14470647	ABCA1	5'UTR	Island	Promoter_Associated
0.021869739	2.205108541	cg14416311	GAS1	1stExon	Island
0.021887429	2.125838771	cg08610901
0.021906505	2.386685528	cg01568998	PREX2;PREX2	Body;Body	Island
0.022071974	2.527013899	cg04250847	PPFIA2	5'UTR	Island
0.022151769	4.358041385	cg10435816	PCDHGA4;PCDHGA9;PCDHGA1;PCDHGB1;PCDHGB7;PCDHGB6;PCDHGB3;PCDHGB7;PCDHGA6;PCDHGA8;PCDHGA10;PCDHGA5;PCDHGB4;PCDHGA3;PCDHGA2;PCDHGB2;PCDHGA7;PCDHGB5	Body;Body;Body;Body;TSS200;Body;Body;TSS200;Body;Body;Body;Body;Body;Body;Body;Body;Body;Body	Island	Unclassified
0.022188621	2.709951832	cg15140334	TSHZ2	TSS200	N_Shore	Unclassified_Cell_type_specific
0.022410505	2.027911517	cg06000994	ZNF536	5'UTR	Island
0.022495402	2.297132917	cg09856996	KIF26A	Body	S_Shore
0.022506974	2.576205161	cg17730484	DTX3	5'UTR		Promoter_Associated
0.022509811	2.127718673	cg03535284	THBS2	5'UTR
0.022572634	2.125860042	cg07118376	ASPH;ASPH;ASPH;ASPH;ASPH	Body;Body;Body;Body;Body	N_Shore
0.022596522	6.635822178	cg20510207	EPHA10;EPHA10;EPHA10;EPHA10	1stExon;5'UTR;1stExon;5'UTR	Island
0.022614372	2.002186479	cg23068717				Unclassified
0.022635936	2.241786063	cg23068939	C1orf162	TSS200
0.022670671	4.603829726	cg12835118	ARHGEF3;ARHGEF3;ARHGEF3	Body;Body;Body		Unclassified
0.022674354	2.26660341	cg09440289	PTPRO;PTPRO	Body;Body	S_Shore
0.022852399	2.250468843	cg12140851	SKAP2	Body
0.022915962	2.136820478	cg22354782	NGF	TSS1500	Island
0.022922386	2.735370747	cg06619938			N_Shelf
0.023014992	3.800334034	cg21068522			N_Shore
0.023276021	2.195445834	cg06432119	NLRP6	Body	Island
0.023293733	2.240513987	cg04606076
0.023319125	3.026671532	cg27634344	ZFP42	5'UTR	S_Shore
0.023330167	4.036796603	cg03817939	FAM176A;FAM176A	TSS200;5'UTR	Island
0.02337418	2.010086878	cg19502867	FAM110B	TSS200	Island
0.023474718	3.327869808	cg00875272	TAL1;TAL1	5'UTR;1stExon	N_Shore
0.023610852	2.452317003	cg01439488	ANKRD5;ANKRD5;ANKRD5;ANKRD5	1stExon;1stExon;5'UTR;5'UTR	Island	Promoter_Associated
0.023645935	2.289962608	cg04227961	RASAL1	Body	Island	Unclassified_Cell_type_specific
0.023665631	3.08815812	cg09873164	CRCT1	Body	Island
0.023733133	2.67948747	cg08076147	CTTNBP2	TSS1500	Island
0.023754118	2.205165291	cg16805994	ETV1;ETV1;ETV1;ETV1	5'UTR;5'UTR;5'UTR;5'UTR	N_Shore
0.023917032	2.344258432	cg04766136	CCDC39	TSS200	Island	Promoter_Associated
0.023950654	2.233372519	cg24918705	PCDHB4	TSS1500	N_Shore
0.024001481	2.250915045	cg06062984			Island
0.024076513	2.221263182	cg15153141	ATG10;ATG10	Body;Body		Unclassified_Cell_type_specific
0.024148061	2.954804523	cg20403938	HOXC10	TSS1500	N_Shore	Unclassified_Cell_type_specific
0.024174154	2.607784697	cg11155697	LOC404266;LOC404266;LOC404266;LOC404266;HOXB5	Body;Body;Body;Body;TSS200	Island	Unclassified
0.024175886	3.424915876	cg24665290	EGLN3	TSS200	Island	Unclassified
0.024304012	2.120517782	cg16617910	CALCR;CALCR	TSS1500;TSS1500	S_Shore
0.024344848	4.060323627	cg23022785			S_Shore
0.024351973	2.036954113	ch.20.1295406F	PMEPA1;PMEPA1;PMEPA1;PMEPA1	Body;Body;Body;Body	S_Shore
0.024609702	3.126352292	cg13509195	CPNE8	TSS1500	N_Shore	Promoter_Associated
0.024719974	4.689542035	cg06510397			S_Shelf	Unclassified_Cell_type_specific
0.024762062	2.002464658	cg24026619				Unclassified_Cell_type_specific
0.025155633	2.360167887	cg12044685	CYP26B1	Body	Island	Unclassified_Cell_type_specific
0.02522367	2.479249549	cg03701992	C21orf88;C21orf88	TSS200;TSS200
0.025373023	2.256739502	cg23331421	ZNF536	5'UTR	Island
0.025499148	2.350603787	cg08376864	MGC2889;HRASLS	TSS1500;TSS200	Island
0.02555074	2.168921126	cg12652641			Island
0.025575517	2.056495235	cg13009608	TPD52;TPD52	Body;Body
0.025667774	2.403829065	cg05085230	EYA4;EYA4;EYA4	TSS200;TSS200;TSS200	Island
0.02571707	2.140801523	cg12268575	ASTN1;ASTN1	1stExon;1stExon	Island
0.0257376	2.251179226	cg07988820	PPFIA2	TSS200	S_Shore
0.025923078	3.126527512	cg00596508	CNTN1;CNTN1	5'UTR;5'UTR	Island
0.026002625	2.432785836	cg02344833	ZSCAN1	TSS200	Island
0.026182282	2.317920963	cg09228051	ABCC11;ABCC11;ABCC11	1stExon;Body;Body		Unclassified
0.026329976	2.756804177	cg14683065	LRRC27;LRRC27;LRRC27;LRRC27;LRRC27	Body;Body;Body;Body;TSS1500	S_Shelf
0.026398903	2.772605469	cg00262446	EMCN;EMCN;EMCN;EMCN	5'UTR;5'UTR;1stExon;1stExon
0.026422281	2.455662655	cg14219290	EGLN3	TSS1500	S_Shore	Unclassified
0.026647376	2.083649453	cg07814974	TELO2	5'UTR	Island	Unclassified
0.026757227	2.745884138	cg15631323	EGLN3	TSS200	S_Shore	Unclassified
0.026804171	3.67628586	cg05441541	TELO2	5'UTR	Island	Unclassified
0.026831947	2.110138912	cg23375384	NTM	Body
0.027077925	2.08842413	cg21350115	CALCRL;CALCRL	1stExon;5'UTR
0.027255382	2.147059378	cg08712932	EYA4;EYA4;EYA4	TSS200;TSS200;TSS200	Island
0.027294312	3.457940069	cg02422694	HOXB4	TSS200	S_Shore	Unclassified
0.027386964	2.070493213	cg02255844			N_Shore
0.02745617	2.155137293	cg21854924	MIR510	TSS200
0.027660089	2.259313253	cg20649017	HOXD10	TSS1500	Island
0.027730357	2.274282883	cg10513595
0.027786145	2.501219372	cg10156846			N_Shore
0.027849291	3.314064758	cg15444947	TRIL	1stExon	Island	Unclassified
0.027873966	2.857525967	cg14320054			Island	Unclassified
0.02801922	3.300666444	cg16048517	CTNND2	TSS1500	Island
0.028182751	4.439543773	cg03758150	ZNF536	5'UTR	Island
0.028266825	2.069545896	cg12525474	SPHKAP;SPHKAP	Body;Body	Island
0.028365354	2.414599033	cg20168283	SYNE1;SYNE1	TSS1500;TSS200	S_Shore
0.028385927	2.539833769	cg00677217			N_Shore
0.028443947	2.787563013	cg05403555	TACR1;TACR1	TSS1500;TSS1500	Island	Unclassified
0.028480787	2.336327396	cg01618829	GPM6A;GPM6A	5'UTR;Body	N_Shore
0.028500359	2.14061319	cg21068094	NEDD4L;NEDD4L;NEDD4L;NEDD4L;NEDD4L;NEDD4L;NEDD4L;NEDD4L;NEDD4L	5'UTR;Body;5'UTR;5'UTR;Body;1stExon;Body;Body;5'UTR	Island	Unclassified_Cell_type_specific
0.028646041	2.481201441	cg17130457				Unclassified_Cell_type_specific
0.028681211	2.347292371	cg12790391	C11orf70	TSS200	Island
0.028774218	2.468104319	cg04263740	VKORC1L1	Body
0.028789393	2.058132877	cg24071719				Unclassified_Cell_type_specific
0.028833098	3.349156851	cg23564700	EPB41L3	TSS200	Island
0.029149487	3.490358399	cg09677741	KLHL3;KLHL3	5'UTR;1stExon		Unclassified
0.029247593	2.669442339	cg24480695	IGSF22	Body	Island	Unclassified_Cell_type_specific
0.029255692	2.748060221	cg06353425	ROBO2	TSS1500	N_Shore	Unclassified_Cell_type_specific
0.029357086	2.281609063	cg25095380	PRDM5	Body	Island	Promoter_Associated_Cell_type_specific
0.029486712	2.724249081	cg19819285	ZSCAN1	TSS200	Island
0.02957449	2.571192919	cg21496658	MME;MME;MME;MME	TSS1500;TSS200;TSS1500;5'UTR	Island	Unclassified_Cell_type_specific
0.029756839	2.539397067	cg15375469	CPVL;CPVL	TSS200;TSS200
0.029822596	2.161115367	cg25098208	RIC3;RIC3	TSS200;TSS200	Island	Unclassified_Cell_type_specific
0.029873318	2.32979615	cg10989504			N_Shore
0.029888599	2.287000205	cg01521987	MIR663	TSS200	Island	Unclassified
0.029916971	2.169028463	cg03547745	SOX9;SOX9	5'UTR;1stExon	Island
0.029998398	2.691943997	cg25912580
0.030080795	3.441573792	cg25832771	MSC	1stExon	Island	Promoter_Associated
0.030154308	2.973060004	cg02320740	SORCS3	TSS1500	Island
0.03033398	2.566467146	cg13895765			Island	Unclassified_Cell_type_specific
0.030609925	2.456522523	cg08183724			S_Shore
0.0306112	2.72252688	cg06621094				Unclassified_Cell_type_specific
0.030656773	2.401634241	cg25998402	MSX2	TSS200	Island	Unclassified_Cell_type_specific
0.030712244	2.049685792	cg16355785	GABRA1;GABRA1;GABRA1;GABRA1;GABRA1;GABRA1	TSS1500;1stExon;5'UTR;TSS1500;5'UTR;TSS200
0.030723097	2.415500927	cg04768939	PLXDC2	Body	Island
0.030871828	2.449766276	cg19429281	ZNF702P	Body	Island	Unclassified_Cell_type_specific
0.030884184	2.77396334	cg23634134
0.030921219	2.029969788	cg01016092	SLC14A1;SLC14A1;SLC14A1;SLC14A1	5'UTR;5'UTR;TSS1500;5'UTR
0.030965076	2.129169574	ch.12.17725596F
0.031352402	2.064921129	cg18384778			Island
0.031402294	2.153637764	cg22253838	CT62	TSS1500	Island	Unclassified
0.031414482	2.098315606	cg02621130			Island
0.031475985	2.296034662	cg15071611	C11orf70	TSS200	Island
0.031534707	2.008971546	cg04655481	GPR21;RABGAP1	TSS200;Body
0.031643981	3.045579295	cg04564980	KNDC1	Body	S_Shore
0.031662452	2.743324439	cg21101356	EGLN3;EGLN3	1stExon;5'UTR	Island	Unclassified
0.031897307	2.017114175	cg22569587	GPR143	Body	Island	Unclassified_Cell_type_specific
0.031899545	2.649595612	cg01734045	COL25A1;COL25A1	Body;Body
0.032259445	4.104054871	cg06107816			N_Shore	Unclassified_Cell_type_specific
0.032280987	2.041588585	cg13892295	ARMC4	TSS200	S_Shore	Unclassified_Cell_type_specific
0.032447701	2.36562693	cg03330867	TELO2	5'UTR	Island	Unclassified
0.03272231	2.220993573	cg02166394			S_Shore
0.032770599	2.218230581	cg04573500	MSI2;MSI2	Body;Body
0.032824525	2.277738552	cg04118306	NEFM;NEFM	TSS200;1stExon	Island	Promoter_Associated_Cell_type_specific
0.03284102	2.172144782	cg24266261	PLEKHA1	5'UTR	S_Shore
0.032844623	2.134153517	cg07145843	PCSK1	TSS200	Island
0.032913478	2.013790528	cg05219445
0.033241865	2.081778217	cg11670651	SRRM4	TSS1500	Island
0.033453302	2.131805601	cg04700283			Island	Unclassified_Cell_type_specific
0.033453609	2.059284685	cg17132421	ARRDC4;ARRDC4	1stExon;5'UTR	Island	Unclassified_Cell_type_specific
0.033655498	2.609273944	cg17006136	SORBS2;SORBS2;SORBS2;SORBS2;SORBS2;SORBS2;SORBS2;SORBS2	Body;Body;Body;Body;Body;Body;Body;Body	N_Shore
0.033657842	2.533598991	cg07009823	KIF6	Body	Island	Promoter_Associated
0.03379142	2.217270988	cg07077221	HESRG;CACNA2D3	Body;Body
0.034286644	3.87872878	cg08796640	EXT1	1stExon	N_Shore	Promoter_Associated_Cell_type_specific
0.034646234	2.86918835	cg20889818			S_Shore
0.034692921	2.502523715	cg10830145			S_Shelf
0.03484765	2.699753249	cg12806763	HOXB4	TSS200	S_Shore	Unclassified
0.035063278	2.582705013	cg21958798	GUCY1A2	TSS1500	Island
0.035071094	2.354058584	cg22574802	FGF10	1stExon
0.035100864	5.205341264	cg06100056			Island
0.035262614	3.29331424	cg06043114	TSPAN2	TSS1500	Island	Unclassified_Cell_type_specific
0.035444156	2.208018273	cg06704093			Island
0.0355454	3.076089501	cg19615721			N_Shore
0.03561958	3.237897992	cg21039380			Island	Unclassified_Cell_type_specific
0.035628391	2.513339078	cg16175604	CCDC39	TSS200	Island	Promoter_Associated
0.035957179	2.140232109	cg03700679	TTC30B	TSS1500	S_Shore	Promoter_Associated
0.036188504	2.276553858	cg23444468	ERC2	5'UTR	Island
0.036239224	5.427129557	cg23300368	PREX2;PREX2	Body;Body	Island
0.036313653	2.039804233	cg22695532				Unclassified_Cell_type_specific
0.036332662	3.213826999	cg12145080	SGPP2	Body	Island
0.036668971	2.342049861	cg06378494	TNFRSF19;TNFRSF19	5'UTR;TSS200	Island
0.036714422	2.111558798	cg04893558	AASS	5'UTR	N_Shore	Unclassified
0.036721316	2.096837729	cg04001014	CHL1	TSS1500	N_Shore
0.036907915	2.545492829	cg02002583			Island	Unclassified_Cell_type_specific
0.03709623	2.220275472	cg09038794	MOCS1;MOCS1	Body;Body	Island	Unclassified_Cell_type_specific
0.037517259	2.372599505	cg02910208	VSTM2A;VSTM2A	5'UTR;1stExon	Island
0.037628821	2.39635085	cg11879741				Unclassified_Cell_type_specific
0.037786426	2.988067616	cg20138711	ARHGEF3;ARHGEF3;ARHGEF3	1stExon;Body;5'UTR	Island	Promoter_Associated
0.037934159	2.137350541	cg06293787	MTNR1A	TSS200	Island
0.037999232	2.402160284	cg08272286			Island	Unclassified_Cell_type_specific
0.038114625	2.686746602	cg16473762	ZNF831	Body	Island	Unclassified
0.038597986	3.085938532	cg05496203	MEIS1	Body	S_Shelf
0.038614873	5.756107006	cg19850959	FAM176A;FAM176A	TSS200;5'UTR	Island
0.038710732	2.284129632	cg07596568			S_Shore	Unclassified_Cell_type_specific
0.038794081	2.344604803	cg12246510	ODZ4	TSS1500	Island
0.038967491	2.040077795	cg25114913	FUT9;FUT9	5'UTR;1stExon	Island
0.038985686	3.243783292	cg10664112	KIF5C	Body	Island
0.039233399	2.313764523	cg06704122	EN1	1stExon	N_Shore
0.039386161	5.995488552	cg03639185
0.039698975	2.828618628	cg06995880			Island	Unclassified_Cell_type_specific
0.039857095	2.415892695	cg04004830	SDPR	1stExon
0.039929498	2.046682971	cg13591783	ANXA1	5'UTR
0.040077649	2.367356624	cg23440413	PCDHAC2;PCDHAC2;PCDHA7;PCDHA12;PCDHA6;PCDHA10;PCDHA4;PCDHA11;PCDHA8;PCDHA6;PCDHA1;PCDHA2;PCDHA1;PCDHA9;PCDHA13;PCDHA5;PCDHAC1;PCDHA3;PCDHAC2;PCDHA10	1stExon;TSS200;Body;Body;Body;Body;Body;Body;Body;Body;Body;Body;Body;Body;Body;Body;Body;Body;5'UTR;Body	Island
0.040122271	2.32032997	cg22091421			Island
0.040197256	2.169187671	cg20585869	NEFM;NEFM	TSS200;1stExon	Island	Promoter_Associated_Cell_type_specific
0.040256527	4.808998991	cg10174867	DNAH14;DNAH14;DNAH14;DNAH14;DNAH14;DNAH14	1stExon;1stExon;1stExon;5'UTR;5'UTR;5'UTR	Island	Unclassified_Cell_type_specific
0.040267894	2.214230414	cg00490655	FIGN	TSS1500	N_Shore
0.040356786	2.547541905	cg16927242	MEIS1	Body	S_Shelf
0.040430011	2.387476213	cg14641764	ABR;ABR	TSS200;5'UTR	Island	Unclassified
0.040499017	2.283744421	cg01677601	PARVA	Body	Island	Unclassified_Cell_type_specific
0.040541754	2.288185	cg23347718	PCDHAC2;PCDHAC2;PCDHA7;PCDHA12;PCDHA6;PCDHA10;PCDHA4;PCDHA11;PCDHA8;PCDHA6;PCDHA1;PCDHA2;PCDHA1;PCDHA9;PCDHA13;PCDHA5;PCDHAC1;PCDHA3;PCDHAC2;PCDHA10	1stExon;TSS200;Body;Body;Body;Body;Body;Body;Body;Body;Body;Body;Body;Body;Body;Body;Body;Body;5'UTR;Body	Island
0.040542532	2.439892836	cg14791547	HTRA1	Body	S_Shore	Unclassified_Cell_type_specific
0.040769204	10.04328592	cg15558982	TSPAN2	TSS200	Island	Unclassified_Cell_type_specific
0.040802184	2.378561413	cg22299454	1-Mar	TSS200	Island
0.040925517	2.112005468	cg02758674	FBXO3;FBXO3	Body;Body	N_Shore	Promoter_Associated_Cell_type_specific
0.040966797	2.410472091	cg04627110	MOG;MOG;MOG;MOG;MOG;MOG;MOG;MOG;MOG;MOG;MOG	3'UTR;Body;3'UTR;Body;Body;Body;Body;Body;Body;Body;Body
0.041169632	2.144335838	cg26398467
0.041343265	2.019970639	cg19776515	SDR16C5	5'UTR	Island
0.04178073	2.133531756	cg03495340			Island	Unclassified_Cell_type_specific
0.04183186	2.038902433	cg23701643	PPFIA2	TSS200	S_Shore
0.041863575	2.330174226	cg10479082	TRIL	1stExon	Island	Unclassified
0.042098727	2.579431711	cg25898550			Island
0.042214438	2.581467332	cg04118888	EGLN3	TSS200	Island	Unclassified
0.042293619	2.409531593	cg10237419	COL25A1;COL25A1	TSS1500;TSS1500	Island	Unclassified_Cell_type_specific
0.042396883	2.54581708	cg10140906	CPEB1;CPEB1;CPEB1;CPEB1	TSS200;TSS200;TSS200;Body
0.042755969	2.260282737	cg19221542			N_Shore
0.042804542	2.063053767	cg13991834	BCL2L15	TSS200
0.042868932	2.846089998	cg02101486	DLX5	Body	Island
0.043171507	2.314309956	cg08084502	CPEB1;CPEB1;CPEB1;CPEB1	TSS200;TSS200;TSS200;Body
0.043188552	2.347497185	cg04652097	MAGI2	TSS1500	Island
0.043296399	4.522922071	cg16452678	ANKRD5;ANKRD5	TSS200;TSS200	Island	Promoter_Associated
0.043305644	2.105591148	cg20574436	BCL11B;BCL11B	Body;Body
0.043501572	2.382352842	cg06906472	ST6GAL2;ST6GAL2;ST6GAL2	TSS200;5'UTR;5'UTR	Island
0.043768115	2.408310451	cg23771603	MYO3A	5'UTR	Island	Unclassified_Cell_type_specific
0.043933446	2.119743063	cg07988060
0.043947506	2.345005063	cg17579667	LRRC4C;LRRC4C	5'UTR;1stExon		Unclassified_Cell_type_specific
0.044114311	2.118895822	cg15070718	NR2F2;NR2F2;NR2F2;NR2F2;MIR1469	TSS200;Body;Body;5'UTR;TSS200	Island
0.044155022	2.279984965	cg21172377	HOXA10;HOXA10	Body;1stExon	Island
0.044504445	2.041011711	cg25681618	PAIP2B	TSS200	Island	Promoter_Associated
0.044946658	2.028294149	cg16327891	EPSTI1;EPSTI1	TSS1500;TSS1500	S_Shore	Promoter_Associated
0.045190704	2.608879255	cg08122140	EGLN3	TSS200	Island	Unclassified
0.045326128	2.163161448	cg11757357	EBF3;EBF3	5'UTR;1stExon	Island
0.045363067	2.369258376	cg15026241			S_Shelf
0.045392352	2.223724512	cg09670189	RAET1G	Body	Island	Unclassified_Cell_type_specific
0.045412987	2.011978227	cg15825175	KLF10	TSS200	Island	Promoter_Associated
0.045471901	2.171854702	cg20872937	GALR1	TSS200	Island
0.045699793	2.00131418	cg01729827	CBLN4	1stExon	Island
0.04575779	3.222865652	cg23847381	EPB41L3	TSS200	Island	Unclassified_Cell_type_specific
0.04599571	2.281707556	cg05469346
0.046105207	2.355229285	cg19867107				Promoter_Associated_Cell_type_specific
0.046110488	2.066767445	cg23563234	PCDHGA4;PCDHGA9;PCDHGA1;PCDHGB1;PCDHGB7;PCDHGB6;PCDHGB7;PCDHGB3;PCDHGA6;PCDHGA8;PCDHGA10;PCDHGB7;PCDHGA5;PCDHGB4;PCDHGB7;PCDHGA3;PCDHGA2;PCDHGB2;PCDHGA7;PCDHGB5	Body;Body;Body;Body;1stExon;Body;5'UTR;Body;Body;Body;Body;5'UTR;Body;Body;1stExon;Body;Body;Body;Body;Body	Island	Unclassified
0.046184637	2.877222734	cg21193143	PPFIA2	TSS200	S_Shore
0.046246043	2.207546908	cg26123605			N_Shore
0.046292685	2.617667728	cg05133370			Island	Promoter_Associated
0.046349812	5.547166468	cg01169952	SGEF	TSS1500	Island	Promoter_Associated
0.046375067	2.792889662	cg02260353	LRRC49;thap10	1stExon;TSS1500	S_Shore	Promoter_Associated
0.046396421	2.675501215	cg16195569			Island
0.04650049	2.43365092	cg24902278			Island
0.046804983	2.744806861	cg19579167	EPB41L3	5'UTR	Island	Unclassified_Cell_type_specific
0.046936469	2.001731074	cg04821520
0.047092806	2.102610355	cg20707222	ST6GALNAC3;ST6GALNAC3	TSS200;TSS200	Island	Unclassified_Cell_type_specific
0.047174803	2.358432765	cg22324022	NRXN1;NRXN1	TSS200;TSS200
0.047429689	2.030152405	cg25403205	AIF1;AIF1;AIF1	Body;Body;Body	N_Shelf
0.047506934	2.110330922	cg18647237			N_Shore
0.047791019	3.363673552	cg24022375	PLXDC2	TSS1500	Island
0.047887176	4.677040409	cg05003422	MCOLN3	5'UTR	Island	Unclassified
0.047906321	5.456451017	cg05181186	CDS1;CDS1	5'UTR;1stExon	Island
0.048059284	2.296003533	cg09763162			N_Shore
0.048061294	5.333878989	cg02074316
0.048103319	2.866923119	cg18060185	TMEM171;TMEM171	TSS200;TSS200	Island
0.048383713	2.004342144	cg02737458
0.048485676	2.277532423	cg19849428	LRRC4C;LRRC4C	5'UTR;1stExon
0.048699488	2.540036183	cg14780132	DCHS2;DCHS2	Body;Body	Island	Unclassified
0.04897056	2.059549174	cg23483095	NAP1L2;NAP1L2	1stExon;5'UTR
0.048992967	2.104463367	cg21283066
0.049322151	2.5796677	cg03298319			Island	Unclassified_Cell_type_specific
0.049510061	5.367648273	cg13010273	YES1	TSS200	Island
0.049647246	2.043369432	cg18391899			Island	Unclassified_Cell_type_specific
0.049731018	2.668002162	cg05238517	PDGFD;PDGFD	Body;Body	N_Shore	Unclassified_Cell_type_specific
0.049752176	2.011762902	cg03309232	HBM	Body	Island	Unclassified_Cell_type_specific
0.049898595	2.81368035	cg05608777	DOCK1	Body	Island
0.049931402	2.157318794	cg21272996	CTNND1;CTNND1;CTNND1;CTNND1;CTNND1;CTNND1;CTNND1;CTNND1;CTNND1;CTNND1;CTNND1;CTNND1;CTNND1;CTNND1;CTNND1;CTNND1;CTNND1;CTNND1;CTNND1;CTNND1;CTNND1;CTNND1;CTNND1;CTNND1;CTNND1;CTNND1	5'UTR;1stExon;5'UTR;1stExon;1stExon;1stExon;1stExon;1stExon;5'UTR;1stExon;5'UTR;1stExon;5'UTR;1stExon;1stExon;5'UTR;1stExon;1stExon;5'UTR;5'UTR;5'UTR;5'UTR;5'UTR;5'UTR;1stExon;5'UTR
0.049954979	2.023942594	cg07162198	SLC2A10	Body	S_Shore
