# Supplementary material for: A novel epigenetic AML1‐ETO/THAP10/miR‐383 mini‐circuitry contributes to t(8;21) leukaemogenesis
Source: EMBO Mol Med. 2017 May 24;9(7):933–49. doi: 10.15252/emmm.201607180 (PMC5577530; doi:10.15252/emmm.201607180)
Supplement: Supplementary file 6 — Source Data for Figure 2 [file EMMM-9-933-s004.zip › EMM201607180_SourceDataForFigure_2FGHI.xlsx]

## Sheet: Final Table
Patients	S	Y	Hb	WBC	PLT	blast(%)	AE(%)	THAP10(%)	miR-383(%)	KIT(%)	KIT	RFS	EFS	OS	status		procedure	PBSCT	karyotype
1	M	8	72	16	74	87	45.7	33.19	36.1	91.13		32	26	47	D	1	DA(max)		46,XY,t(8;21)(q22;q22)[20]
2	M	11	61	4.7	57	64	111.3	7.96	89.02	369.64		0	0	7	D	1	DA(mid)		46,XY,t(8;12;21)(q22;q13;q22)[10]/46,XY,t(8;21)(q22;q22)[8]/46,XY[2]
3	M	12	75	3.7	91	54	23.11	33.02	31.09	55.14		6	6	8	L	0	DA(mid)		46,XY,t(8;21)(q22;q22)[4]/46,XY[16]
4	F	13	46	13.7	34	56	51.3	16.2	56.47	76.88		32	21	38	L	0	DA(mid)		46,XX,t(8;21)(q22;q22)[20]
5	F	15	45	3.1	12	49	53.84	34.06	35.19	166.5	MUT	15	10	20	D	1	IA(max)		46,XX,t(8;21)(q22;q22)[8]/46,XX,t(8;21)(q22;q22),der(16),t(3;16)(q21;q22)[12]
6	F	16	46	55.9	46	62	94.36	6.95	79.6	199.06	MUT	7	5	11	D	1	IA(max)	allo-PBSCT	46,XX,t(8;21)(q22;q22)[15]/46,XX,t(8;21)(q22;q22),del(9)(q22)[5]
7	M	16	57	22.9	16	82	159.46	13	60.22	243.06		16	11	20	L	0	DA(mid)		46,XY,t(8;21)(q22;q22)[12]/46,XY[8]
8	F	16	95	2.1	38	76	91.4	29.44	55.43	133.56		18	7	23	L	0	DA(mid)		46,XX,t(8;21)(q22;q22)[20]
9	F	16	85	33.9	16	43	34.6	31.66	20.06	166	MUT	13	5	20	D	1	DA(mid)	auto-PBSCT	45,X,-X,t(3;6)(p13;p25),t(8;21_(q22'q22)[9]/46,XX[11]
10	M	17	71	13.1	31	65	113.6	14.86	76.09	299.69	MUT	5	2	13	D	1	DA(max)		46,XY,t(8;21)(q22;q22)[10]/45,X,-Y,t(8;21)(q22;q22)[10]
11	M	17	113	19	96	67	46.29	56.22	40.33	75.95		25	22	38	L	0	DA(max)		46,XY,t(8;21)(q22;q22)[20]
12	M	17	126	9.61	26	78	26.94	75.06	16.9	45.962		25	25	27	L	0	DA(max)		46,XY,t(8;21)(q22;q22)[20]
13	M	18	76	29	7	81	75.65	25.665	53.19	103.16		12	6	17	D	1	DA(max)		46,XY,t(8;21)(q22;q22)[8]/44,XY,-2,-3,t(8;21)(q22;q22)[2]/46,XY[10]
14	F	18	49	16.9	28	67	239.15	25.9	88.26	644.75	MUT	14	9	16	L	0	DA(mid)		46,XX,t(8;21)(q22;q22)[8]/45,X,-X,t(8;21)(q22;q22)[12]
15	M	19	114	25.8	9	86	84.61	25.99	74.13	154		19	10	30	L	0	DA(mid)		46,XY,t(8;21)(q22;q22)[20]
16	M	19	96	14	24	79	26.37	26.94	80.69	61		0	0	4	D	1	DA(mid)		46,XY,t(8;21)(q22;q22)[8]/46,XY[12]
17	M	19	96	13	36	72	47.2	42.39	59.3	74.22		11	6	15	D	1	DA(mid)		46,XY,t(8;21)(q22;q22)[20]
18	M	20	66	53.6	5	82	117.36	10.997	90.27	261.12	MUT	10	3	19	D	1	MA(max)	auto-PBSCT	45,X,-Y,t(8;21)(q22;q22)[19]/46,XY,t(8;21)(q22;q22)[1]
19	M	20	93	16.5	49	82	45.35	55.79	69.73	56.88	MUT	20	12	39	D	1	DA(max)	auto-PBSCT	46,XY,t(8;21)(q22;q22)[15]/46,XY,t(8;10;21)(q22;q22;q22)[5]
20	M	20	108	16	22	52	75.8	59.612	46.01	94.01		26	15	39	L	0	DA(mid)		46,XY,t(8;21)(q22;q22)[10]/47,XY,+22,t(8;21)(q22;q22)[5]/46,XY[5]
21	F	21	105	11	141	70	106.2	26.91	72.34	203.14		18	11	25	L	0	DA(mid)		46,XX,t(8;21)(q22;q22)[20]
22	M	22	52	2.8	9	77	191.2	8.05	95.16	568.31	MUT	10	5	19	L	0	IA(max)	allo-PBSCT	46,XY,t(8;21)(q22;q22)[5]/46,XY,-2,+8,t(8;21)(q22;q22)[10]/46,XY[5]
23	M	22	41	56.8	17	55	66.8	13.49	80.26	103.26	MUT	25	16	35	L	0	DA(max)	allo-PBSCT	46,XY,t(8;21)(q22;q22)[10]/45,X,-Y[10]
24	M	22	131	16	44	56	32.7	62.43	26.33	94	MUT	6	0	12	D	1	DA(max)		46,XY,t(8;21)(q22;q22)[15]/46,XY,del(11)(q22)[5]
25	M	23	55	5.6	62	70	103.15	7.94	84.05	103.06		19	12	23	L	0	DA(max)		46,XY,t(8;21)(q22;q22)[20]
26	M	23	95	66	15	95	122.61	10.91	76.3	622.37	MUT	7	2	14	D	1	IA(max)		46,XY,+11,-19,t(8;21)(q22;q22)[10]/46,XY,t(8;21)[5]/46,XY[5]
27	M	23	86	2.4	44	94	36.94	56.94	43.29	49.15	MUT	29	25	32	L	0	DA(max)		45,X,-Y,t(8;21)(q22;q22)[20]
28	F	24	31	76.3	7	87	496.15	4.29	106.91	1034.34	MUT	8	2	18	D	1	DA(mid)		46,XX,-4,+8,t(8;21)(q22;q22)[20]
29	M	25	85	12.3	58	97	43.69	35.94	55.68	88.05		32	32	34	L	0	IA(max)	allo-PBSCT	46,XY,t(8;21)(q22;q22)[20]
30	F	25	52	6.7	52	64	61	49.16	79.32	118.53		26	11	43	D	1	DA(max)		46,XX,t(8;21)(q22;q22)[6]/46,XX[14]
31	M	25	85	26.3	16	79	56.91	49.94	43.97	399.1		17	17	18	L	0	DA(mid)		46,XY,t(8;21)(q22;q22)[20]
32	F	26	99	15.37	77	77	43.3	46.99	26.37	76.1		38	29	50	L	0	DA(mid)		46,XX,t(8;21)(q22;q22)[11]/46,XX[9]
33	M	26	76	16.2	14	52	67.6	56.06	49.6	156.34		14	13	16	L	0	DA(mid)		46,XY,t(8;21)(q22;q22)[20]
34	M	27	78	2.2	8	79	89.85	11.04	85.61	433.57		6	4	10	L	0	DA(mid)		46,XY,t(8;21)(q22;q22)[20]
35	F	28	49	25	18	64	66.39	16.99	80.44	99.05		15	15	16	L	0	DA(mid)		46,XX,t(8;21)(q22;q22)[20]
36	F	29	34	12.8	64	71	118.6	16.43	76.81	406.79		14	5	20	L	0	DA(mid)		46,XX,t(8;21)(q22;q22)[20]
37	M	29	96	25.3	133	65	56.91	36.6	59.6	469.84	MUT	7	3	12	D	1	DA(mid)	allo-PBSCT	46,XY,t(8;21)(q22;q22)[4]/45,idem,-Y[8]/46,XY[8]
38	M	29	44	19.6	15	84	56.88	36.94	55.01	75.05		14	14	15	L	0	DA(mid)		46,XY,t(8;21)(q22;q22)[20]
39	M	29	76	12.9	49	42	25.39	75.94	22.34	91.6		11	6	20	D	1	DA(mid)		46,XY,t(8;21)(q22;q22)[10]/46,XY,+11,-17[2]/46,XY[8]
40	F	31	76	2.9	25	58	36.9	26.43	62.94	26.33		16	13	24	L	0	DA(mid)		46,XX,t(8;21)(q22;q22)[13]/46,XX[7]
41	M	31	115	14.3	49	96	75.33	39.96	33.59	76.965		35	26	50	L	0	DA(mid)		46,XY,t(8;21)(q22;q22)[8]/46,XY[12]
42	M	31	113	75.3	90	79	24.34	55.62	36.06	46.9		33	25	40	D	1	DA(mid)		46,XY,t(8;21)(q22;q22)[20]
43	F	32	95	9.6	75	65	43.91	79.94	29.88	199.655		46	43	60	L	0	DA(mid)		46,XX,t(8;21)(q22;q22)[8]/46,XX[12]
44	M	33	62	19.9	9	92	299.33	3.9	99.42	766		16	12	19	L	0	DA(mid)		46,XY,t(8;21)(q22;q22)[20]
45	M	33	46	16.9	53	54	76.11	16.91	81.46	126.96	MUT	5	3	15	D	1	IA(max)	allo-PBSCT	46,XY,t(8;21)(q22;q22)[12]/47,idem,+4[2]/46,XY[6]
46	F	34	76	16.3	15	56	51.02	47.1	63.28	106.6		38	19	60	L	0	DA(mid)		46,XX,t(8;21)(q22;q22)[4]/46,XX[16]
47	F	34	106	14.6	66	42	34.8	56.9	42.03	55.76		5	5	12	L	0	DA(mid)		46,XX,t(8;21)(q22;q22)[20]
48	M	35	76	15.2	29	69	119.46	14.05	85.17	94.96		19	19	21	L	0	DA(mid)		46,XY,t(8;21)(q22;q22)[20]
49	M	35	46	1.9	22	74	59.88	43.61	63.01	97		17	5	20	D	1	DA(mid)		46,XY,add(13)(q21),t(8;21)(q22;q22)[6]/46,XY,t(8;21)(q22;q22)[5]/46,XY[9]
50	F	36	121	2.4	63	64	116.37	1.59	122.58	356.94		16	10	20	L	0	DA(mid)		46,XX,t(8;21)(q22;q22)[20]
51	M	36	93	9.5	39	52	61.7	12	76.84	203.7		15	14	17	L	0	DA(mid)		46,XY,t(8;21)(q22;q22)[20]
52	M	36	46	25	36	61	74.01	42.961	55.01	244	MUT	14	13	16	L	0	IA(max)	allo-PBSCT	46,XY,t(8;21)(q22;q22)[15]/46,XY[5]
53	M	39	56	16.9	23	73	49.2	25.19	75.61	106		7	2	12	D	1	DA(mid)		46,XY,t(8;21)(q22;q22)[20]
54	M	39	61	12.3	67	86	20.5	75.46	43.02	46.33		40	30	50	L	0	DA(mid)		46,XY,t(8;21)(q22;q22)[5]/46,XY[15]
55	M	41	89	61.8	79	79	299.6	7.91	84.11	988.67		3	3	8	D	1	DA(mid)		46,XY,t(1;8;21)(q13;q22;q22)[15]/46,XY,t(8;21)(q22;q22)[5]
56	M	44	68	15.2	15	66	84.2	21.05	56.03	91.44		19	15	26	L	0	DA(mid)		46,XY,t(8;21)(q22;q22)[16]/46,XY[4]
57	F	44	76	16.6	26	48	56.91	76.94	22.79	95.26		19	9	24	L	0	MA(mid)		46,XX,t(8;21)(q22;q22)[20]
58	F	45	119	13.2	29	68	76.39	34.91	65.45	110		38	35	45	L	0	DA(mid)		46,XX,t(8;21)(q22;q22)[6]/46,XX[14]
59	F	46	94	11.4	55	65	86.31	49.9	52.02	119.612		36	23	50	L	0	DA(mid)		46,XX,t(8;21)(q22;q22)[20]
60	M	47	59	12	12	66	122.44	10.29	86.93	599.5	MUT	11	4	19	D	1	IA(max)		46,XY,t(8;21)(q22;q22)[16]/45,X,-X,-7,+19,t(8;21)(q22;q22)[4]
61	F	49	88	9.6	8	77	94.16	16.94	80.14	466.6	MUT	14	9	18	D	1	IA(max)		46,XX,t(8;21)(q22;q22)[20]
62	F	49	51	37	94	45	61.37	24.92	76.91	94.16		15	9	20	L	0	DA(mid)		46,XX,t(8;21)(q22;q22)[13]/46,XX[7]
63	F	49	69	16.9	61	52	46.03	43.95	45.12	199.6		26	22	32	L	0	DA(max)	auto-PBSCT	46,XX,t(8;21)(q22;q22)[20]
64	F	51	77	15	65	61	59.61	46.95	49.6	55		34	28	46	L	0	DA(mid)		46,XX,t(8;21)(q22;q22)[20]
65	F	52	62	15.4	24	91	32.86	52	35.01	88.2	MUT	12	3	17	D	1	DA(max)	allo-PBSCT	46,XX,t(8;21)(q22;q22)[10]/45,XX,-11,t(8;21)(q22;q22)[5]/46,XY[5]
66	F	55	55	11.3	44	55	33.19	65.06	33.78	46.91		15	10	19	L	0	DA(max)		46,XX,t(8;21)(q22;q22)[20]
67	F	56	69	35.61	62	61	82.03	64.05	34.69	156.61		35	32	40	L	0	MA(mid)	auto-PBSCT	46,XX,t(8;21)(q22;q22)[20]
68	M	57	41	37	146	34	26.91	46.91	49.62	76.26		26	11	28	L	0	DA(mid)		46,XY,t(8;21)(q22;q22)[5]/46,XY[15]
69	F	59	62	23.2	36	92	96.85	16.49	85.02	200.34		16	9	20	D	1	DA(max)	auto-PBSCT	45,X,-X,t(8;21)(q22;q22)[18]/45,X,-X[2]
70	F	61	59	13.8	32	60	65.33	44.93	50	66.82		32	30	35	L	0	MA(mid)		46,XX,t(8;21)(q22;q22)[20]
71	M	64	94	36.9	19	76	106.3	15.61	79.61	216.3		25	20	31	D	1	DA(mid)		46,XY,t(8;21)(q22;q22)[20]
72	F	64	51	16.9	67	68	55	23	78.11	53		14	9	19	L	0	MA(mid)		46,XX,t(8;21)(q22;q22)[9]/46,XY[11]
73	M	64	75	16.3	14	87	55.61	37	61.39	112.06		26	20	30	D	1	DA(max)		46,XY,t(8;21)(q22;q22)[20]
74	F	66	63	59.36	19	76	125.79	8.91	94.15	751.6		12	5	18	D	1	DA(mid)		46,XX,t(2;8;21)(q37;q22;q22)[8]/46,XX,t(8;21)(q22;q22)[6]/46,XY[6]
75	M	68	75	32.6	24	86	75.34	16.63	87.62	45.95		36	33	40	L	0	DA(mid)		46,XY,t(8;21)(q22;q22)[20]
76	F	79	63	34.9	30	64	84.13	49.61	63.19	187.62		16	12	21	D	1	DA(max)		46,XX,t(8;21)(q22;q22)[10]/45,X,-X[4]/46,XX[6]
0	S	Y	Hb	WBC	PLT	blast	AE(%)	THAP10		KIT(%)	KIT	EFS	RFS	OS	status		procedure	PBSCT
77	M	22	131	16	44	56		69.88	35.66	94		0	0	8	D	1	DA(max)
78	F	31	76	2.9	25	45		72.59	42.03	26.33		16	13	24	L	0	DA(mid)
79	M	19	96	13	36	72		103.16	7.95	74.22		11	6	15	D	1	DA(mid)
80	M	8	72	16	74	87		55.49	35.61	91.13		22	16	37	D	1	DA(max)
81	F	21	105	11	141	70		32.11	49.1	203.14		38	35	62	L	0	DA(mid)
82	M	20	108	16	22	52		49.67	55.41	94.01		26	15	39	L	0	DA(mid)
83	M	19	96	14	24	88		49.12	49.3	61		0	0	4	D	1	DA(mid)
84	M	44	68	15.2	15	66		84.03	12.77	91.44		19	15	26	L	0	DA(mid)
85	F	61	59	13.8	32	60		94.16	16.03	66.82		15	12	20	D	1	MA(mid)
86	M	39	56	16.9	23	43		46.03	64.45	106		17	9	20	D	1	DA(mid)
87	F	52	62	15.4	24	68		51.02	43.05	88.2		12	3	17	D	1	DA(max)	allo-PBSCT
88	F	15	45	3.1	12	49		35.06	64.36	166.5		7	5	11	D	1	IA(max)
89	M	36	93	9.5	39	52		48.34	54.9	203.7		15	14	17	L	0	DA(mid)
90	M	12	75	3.7	91	54		49.67	45.6	55.14		3	1	8	L	0	DA(mid)
91	F	13	46	13.7	34	56		75.55	23.6	76.88		32	21	58	L	0	DA(mid)
92	F	36	121	2.4	63	93		68.02	28.17	356.94		26	15	37	L	0	DA(mid)
93	M	22	41	56.8	17	55		23.94	62.46	103.26		25	16	35	L	0	DA(max)	allo-PBSCT
94	F	34	106	14.6	66	42		46.16	49.6	55.76		2	2	7	L	0	DA(mid)
95	F	29	34	12.8	64	71		61.29	37.94	406.79		14	5	20	L	0	DA(mid)
96	M	23	86	2.4	44	94		75.31	56.91	49.15		29	25	32	L	0	DA(max)
97	M	27	78	2.2	8	82		64.02	36.35	433.57		16	11	24	L	0	DA(mid)
98	M	20	93	16.5	49	82		18.56	64.16	56.88		20	12	39	D	1	DA(max)	auto-PBSCT
99	M	35	46	1.9	22	74		34.91	29.68	97		17	5	20	D	1	DA(mid)
100	M	39	61	12.3	67	86		42.03	50.3	46.33		32	28	38	L	0	DA(mid)
101	F	25	52	6.7	52	64		75.14	24.87	118.53		26	11	43	D	1	DA(max)
102	F	64	51	16.9	67	68		63.02	36.51	53		14	9	19	L	0	MA(mid)
103	M	41	89	61.8	79	79		25.39	44.85	988.67		3	3	8	D	1	DA(mid)
104	F	59	62	23.2	36	92		17.44	69.37	200.34		16	9	20	D	1	DA(max)	auto-PBSCT
105	M	26	76	16.2	14	52		58.12	42.37	156.34		14	13	16	L	0	DA(mid)
106	F	16	95	2.1	38	77		39.61	63.02	133.56		18	17	38	L	0	DA(mid)
107	M	17	71	13.1	31	65		47.02	37.52	299.69		25	13	33	D	1	DA(max)
108	M	11	61	4.7	57	64		55.68	36.13	369.64		0	0	7	D	1	DA(mid)
109	M	22	52	2.8	9	77		15.69	56.9	568.31		20	12	32	L	0	IA(max)	allo-PBSCT
110	F	24	31	76.3	7	87		75.16	61.8	1034.34		8	2	18	D	1	DA(mid)
111	F	18	49	16.9	28	67		23.46	69.34	644.75		14	9	16	L	0	DA(mid)
112	M	17	113	19	96	46		84.96	14.26	75.95		15	7	18	L	0	DA(max)
113	M	29	96	25.3	133	35		12.03	78.91	469.84		7	3	12	D	1	DA(mid)	allo-PBSCT
114	F	55	55	11.3	44	55		96.37	36.25	46.91		15	10	19	L	0	DA(max)
115	F	16	46	55.9	46	62		113.69	5.81	199.06		7	5	11	D	1	IA(max)	allo-PBSCT
116	M	64	94	36.9	19	76		125.89	10.79	216.3		25	20	31	D	1	DA(mid)
117	M	57	41	37	146	84		133.66	4.95	76.26		26	11	28	L	0	DA(mid)
118	F	66	63	59.36	19	76		147.03	6.55	751.6		12	5	18	D	1	DA(mid)
119	F	46	94	11.4	55	65		86.37	33.26	119.612		26	23	30	L	0	DA(mid)
120	M	33	46	16.9	53	54		75.22	23.75	126.96		5	3	15	D	1	IA(max)	allo-PBSCT
121	F	49	51	37	94	64		64	30.94	94.16		15	9	20	L	0	DA(mid)
122	F	51	77	15	65	61		35.19	46.62	55		14	14	16	L	0	DA(mid)
123	F	32	95	9.6	75	70		41.58	50.7	199.655		16	13	19	L	0	DA(mid)
124	M	23	55	5.6	62	69		85.16	34.02	103.06		19	12	23	L	0	DA(max)
