# Supplementary material for: A novel epigenetic AML1‐ETO/THAP10/miR‐383 mini‐circuitry contributes to t(8;21) leukaemogenesis
Source: EMBO Mol Med. 2017 May 24;9(7):933–49. doi: 10.15252/emmm.201607180 (PMC5577530; doi:10.15252/emmm.201607180)
Supplement: Supplementary file 8 — Source Data for Figure 4 [file EMMM-9-933-s006.zip]

Archive with 2 entries (2 files):
- EMM201607180_SourceDataForFigure_4B.pdf
- EMM201607180_SourceDataForFigure_4FGH.xlsx
